# Supplementary material for: Brain Transcriptome Sequencing of a Natural Model of Alzheimer's Disease
Source: Front Aging Neurosci. 2017 Mar 20;9:64. doi: 10.3389/fnagi.2017.00064 (PMC5357652; doi:10.3389/fnagi.2017.00064)
Supplement: Supplementary file 2 [file DataSheet2.xls]

## Sheet: Table S7
Table S7. GO-terms enrichment for differentially expressed genes in O. degus. Biological processes overrepresented by up- and down-regulated genes identified in O. degus brain samples. GO terms shown are those significantly overrepresented (pvalue < 0.05) by genes showing differential expression between AD-like subjects and controls. Categories are sorted by p-value.
UP-regulated						DOWN-regulated
GO.ID	Term	Annotated	Significant	Expected	classicFisher	GO.ID	Term	Annotated	Significant	Expected	classicFisher
GO:0007076	mitotic chromosome condensation	15	2	0.01	5.9e-05	GO:0002125	maternal aggressive behavior	1	1	0	0.00067
GO:0070192	chromosome organization involved in meio...	19	2	0.01	9.6e-05	GO:0014049	positive regulation of glutamate secreti...	1	1	0	0.00067
GO:0006597	spermine biosynthetic process	21	2	0.02	0.00012	GO:0032849	positive regulation of cellular pH reduc...	1	1	0	0.00067
GO:0008215	spermine metabolic process	22	2	0.02	0.00013	GO:0043252	sodium-independent organic anion transpo...	1	1	0	0.00067
GO:0006596	polyamine biosynthetic process	24	2	0.02	0.00015	GO:0071963	establishment or maintenance of cell pol...	1	1	0	0.00067
GO:0030261	chromosome condensation	24	2	0.02	0.00015	GO:0002118	aggressive behavior	2	1	0	0.00135
GO:0009309	amine biosynthetic process	25	2	0.02	0.00017	GO:0007621	negative regulation of female receptivit...	2	1	0	0.00135
GO:0042401	cellular biogenic amine biosynthetic pro...	25	2	0.02	0.00017	GO:0032847	regulation of cellular pH reduction	2	1	0	0.00135
GO:0006595	polyamine metabolic process	31	2	0.02	0.00026	GO:0042538	hyperosmotic salinity response	2	1	0	0.00135
GO:0051276	chromosome organization	811	5	0.63	0.00027	GO:0051957	positive regulation of amino acid transp...	2	1	0	0.00135
GO:0000070	mitotic sister chromatid segregation	35	2	0.03	0.00033	GO:0051969	regulation of transmission of nerve impu...	2	1	0	0.00135
GO:0000819	sister chromatid segregation	41	2	0.03	0.00045	GO:0051970	negative regulation of transmission of n...	2	1	0	0.00135
GO:0051301	cell division	512	4	0.4	0.00053	GO:0014048	regulation of glutamate secretion	3	1	0	0.00202
GO:0000003	reproduction	542	4	0.42	0.00066	GO:0043084	penile erection	3	1	0	0.00202
GO:0060720	spongiotrophoblast cell proliferation	1	1	0	0.00078	GO:0045924	regulation of female receptivity	3	1	0	0.00202
GO:0060721	regulation of spongiotrophoblast cell pr...	1	1	0	0.00078	GO:0060180	female mating behavior	3	1	0	0.00202
GO:0060722	cell proliferation involved in embryonic...	1	1	0	0.00078	GO:0003084	positive regulation of systemic arterial...	4	1	0	0.00269
GO:0060723	regulation of cell proliferation involve...	1	1	0	0.00078	GO:0035812	renal sodium excretion	4	1	0	0.00269
GO:0090214	spongiotrophoblast layer developmental g...	1	1	0	0.00078	GO:0035813	regulation of renal sodium excretion	4	1	0	0.00269
GO:0006576	cellular biogenic amine metabolic proces...	59	2	0.05	0.00094	GO:0042711	maternal behavior	4	1	0	0.00269
GO:0046546	development of primary male sexual chara...	68	2	0.05	0.00125	GO:0044062	regulation of excretion	4	1	0	0.00269
GO:0000280	nuclear division	290	3	0.23	0.00134	GO:0060746	parental behavior	4	1	0	0.00269
GO:0046661	male sex differentiation	72	2	0.06	0.0014	GO:0031394	positive regulation of prostaglandin bio...	5	1	0	0.00336
GO:0007256	activation of JNKK activity	2	1	0	0.00155	GO:2001280	positive regulation of unsaturated fatty...	5	1	0	0.00336
GO:0010032	meiotic chromosome condensation	2	1	0	0.00155	GO:0007620	copulation	6	1	0	0.00404
GO:0048808	male genitalia morphogenesis	2	1	0	0.00155	GO:0031392	regulation of prostaglandin biosynthetic...	6	1	0	0.00404
GO:0060594	mammary gland specification	2	1	0	0.00155	GO:0031645	negative regulation of neurological syst...	6	1	0	0.00404
GO:0048638	regulation of developmental growth	76	2	0.06	0.00156	GO:0050891	multicellular organismal water homeostas...	6	1	0	0.00404
GO:0048285	organelle fission	307	3	0.24	0.00157	GO:2001279	regulation of unsaturated fatty acid bio...	6	1	0	0.00404
GO:0007126	meiotic nuclear division	77	2	0.06	0.0016	GO:0007625	grooming behavior	7	1	0	0.00471
GO:0051321	meiotic cell cycle	86	2	0.07	0.00199	GO:0032892	positive regulation of organic acid tran...	7	1	0	0.00471
GO:0060485	mesenchyme development	89	2	0.07	0.00212	GO:0051954	positive regulation of amine transport	7	1	0	0.00471
GO:0043009	chordate embryonic development	361	3	0.28	0.0025	GO:0070528	protein kinase C signaling	7	1	0	0.00471
GO:0009792	embryo development ending in birth or eg...	373	3	0.29	0.00274	GO:0006972	hyperosmotic response	8	1	0.01	0.00538
GO:0007567	parturition	4	1	0	0.00311	GO:0007617	mating behavior	8	1	0.01	0.00538
GO:0048505	regulation of timing of cell differentia...	4	1	0	0.00311	GO:0014047	glutamate secretion	8	1	0.01	0.00538
GO:0060592	mammary gland formation	4	1	0	0.00311	GO:0030104	water homeostasis	8	1	0.01	0.00538
GO:0045137	development of primary sexual characteri...	109	2	0.08	0.00316	GO:0033057	multicellular organismal reproductive be...	8	1	0.01	0.00538
GO:0007059	chromosome segregation	110	2	0.09	0.00322	GO:0045723	positive regulation of fatty acid biosyn...	8	1	0.01	0.00538
GO:0040034	regulation of development, heterochronic	5	1	0	0.00388	GO:0045923	positive regulation of fatty acid metabo...	8	1	0.01	0.00538
GO:0060484	lung-associated mesenchyme development	5	1	0	0.00388	GO:0051452	intracellular pH reduction	9	1	0.01	0.00605
GO:0060712	spongiotrophoblast layer development	5	1	0	0.00388	GO:0051955	regulation of amino acid transport	9	1	0.01	0.00605
GO:0048608	reproductive structure development	133	2	0.1	0.00467	GO:0055078	sodium ion homeostasis	9	1	0.01	0.00605
GO:0061458	reproductive system development	133	2	0.1	0.00467	GO:0090201	negative regulation of release of cytoch...	9	1	0.01	0.00605
GO:0009887	organ morphogenesis	454	3	0.35	0.00477	GO:0001558	regulation of cell growth	182	2	0.12	0.00645
GO:0007548	sex differentiation	138	2	0.11	0.00502	GO:0044705	multi-organism reproductive behavior	10	1	0.01	0.00672
GO:0030238	male sex determination	7	1	0.01	0.00543	GO:0031644	regulation of neurological system proces...	11	1	0.01	0.00739
GO:0022414	reproductive process	485	3	0.38	0.00573	GO:0045851	pH reduction	11	1	0.01	0.00739
GO:0044106	cellular amine metabolic process	157	2	0.12	0.00644	GO:0019098	reproductive behavior	12	1	0.01	0.00806
GO:0007128	meiotic prophase I	9	1	0.01	0.00698	GO:0045777	positive regulation of blood pressure	12	1	0.01	0.00806
GO:0021527	spinal cord association neuron different...	9	1	0.01	0.00698	GO:0051453	regulation of intracellular pH	12	1	0.01	0.00806
GO:0030949	positive regulation of vascular endothel...	9	1	0.01	0.00698	GO:0006833	water transport	13	1	0.01	0.00873
GO:0035112	genitalia morphogenesis	9	1	0.01	0.00698	GO:0007618	mating	13	1	0.01	0.00873
GO:0009308	amine metabolic process	164	2	0.13	0.00701	GO:0030641	regulation of cellular pH	13	1	0.01	0.00873
GO:0048589	developmental growth	168	2	0.13	0.00735	GO:0035094	response to nicotine	13	1	0.01	0.00873
GO:0021516	dorsal spinal cord development	10	1	0.01	0.00775	GO:0042044	fluid transport	13	1	0.01	0.00873
GO:0051324	prophase	10	1	0.01	0.00775	GO:0042304	regulation of fatty acid biosynthetic pr...	13	1	0.01	0.00873
GO:0006338	chromatin remodeling	174	2	0.14	0.00786	GO:0090199	regulation of release of cytochrome c fr...	13	1	0.01	0.00873
GO:0007143	female meiosis	11	1	0.01	0.00852	GO:0016049	cell growth	224	2	0.15	0.00962
GO:0007530	sex determination	11	1	0.01	0.00852	GO:0001516	prostaglandin biosynthetic process	15	1	0.01	0.01006
GO:0030539	male genitalia development	11	1	0.01	0.00852	GO:0007588	excretion	15	1	0.01	0.01006
GO:0051383	kinetochore organization	11	1	0.01	0.00852	GO:0010823	negative regulation of mitochondrion org...	15	1	0.01	0.01006
GO:0030947	regulation of vascular endothelial growt...	12	1	0.01	0.00929	GO:0046457	prostanoid biosynthetic process	15	1	0.01	0.01006
GO:0007130	synaptonemal complex assembly	13	1	0.01	0.01006	GO:0032890	regulation of organic acid transport	17	1	0.01	0.0114
GO:0008216	spermidine metabolic process	13	1	0.01	0.01006	GO:0035176	social behavior	18	1	0.01	0.01206
GO:0008295	spermidine biosynthetic process	13	1	0.01	0.01006	GO:0051703	intraspecies interaction between organis...	18	1	0.01	0.01206
GO:0045132	meiotic chromosome segregation	13	1	0.01	0.01006	GO:0045907	positive regulation of vasoconstriction	19	1	0.01	0.01273
GO:0045880	positive regulation of smoothened signal...	13	1	0.01	0.01006	GO:0046889	positive regulation of lipid biosyntheti...	19	1	0.01	0.01273
GO:0048568	embryonic organ development	212	2	0.16	0.01148	GO:0006692	prostanoid metabolic process	20	1	0.01	0.0134
GO:0060045	positive regulation of cardiac muscle ce...	15	1	0.01	0.0116	GO:0006693	prostaglandin metabolic process	20	1	0.01	0.0134
GO:0070193	synaptonemal complex organization	15	1	0.01	0.0116	GO:0030004	cellular monovalent inorganic cation hom...	20	1	0.01	0.0134
GO:0006323	DNA packaging	219	2	0.17	0.01222	GO:0003014	renal system process	23	1	0.02	0.01539
GO:0007129	synapsis	16	1	0.01	0.01237	GO:0015837	amine transport	23	1	0.02	0.01539
GO:0007140	male meiosis	16	1	0.01	0.01237	GO:0051952	regulation of amine transport	23	1	0.02	0.01539
GO:0003006	developmental process involved in reprod...	223	2	0.17	0.01265	GO:0010821	regulation of mitochondrion organization	24	1	0.02	0.01606
GO:0007507	heart development	224	2	0.17	0.01276	GO:0001836	release of cytochrome c from mitochondri...	25	1	0.02	0.01672
GO:0007067	mitosis	225	2	0.17	0.01286	GO:0030816	positive regulation of cAMP metabolic pr...	25	1	0.02	0.01672
GO:0009790	embryo development	653	3	0.51	0.01296	GO:0030819	positive regulation of cAMP biosynthetic...	25	1	0.02	0.01672
GO:0048610	cellular process involved in reproductio...	226	2	0.18	0.01297	GO:0032846	positive regulation of homeostatic proce...	25	1	0.02	0.01672
GO:0006555	methionine metabolic process	17	1	0.01	0.01314	GO:0006885	regulation of pH	26	1	0.02	0.01738
GO:0048513	organ development	1281	4	1	0.01462	GO:0019217	regulation of fatty acid metabolic proce...	26	1	0.02	0.01738
GO:0007517	muscle organ development	247	2	0.19	0.01536	GO:0046456	icosanoid biosynthetic process	27	1	0.02	0.01805
GO:0001755	neural crest cell migration	20	1	0.02	0.01544	GO:1901570	fatty acid derivative biosynthetic proce...	27	1	0.02	0.01805
GO:0048066	developmental pigmentation	20	1	0.02	0.01544	GO:0006636	unsaturated fatty acid biosynthetic proc...	28	1	0.02	0.01871
GO:0010092	specification of organ identity	21	1	0.02	0.01621	GO:0033138	positive regulation of peptidyl-serine p...	29	1	0.02	0.01937
GO:0021515	cell differentiation in spinal cord	21	1	0.02	0.01621	GO:0006835	dicarboxylic acid transport	30	1	0.02	0.02003
GO:0048566	embryonic digestive tract development	21	1	0.02	0.01621	GO:0030804	positive regulation of cyclic nucleotide...	31	1	0.02	0.02069
GO:0007062	sister chromatid cohesion	24	1	0.02	0.0185	GO:0009651	response to salt stress	32	1	0.02	0.02135
GO:0048010	vascular endothelial growth factor recep...	24	1	0.02	0.0185	GO:0019229	regulation of vasoconstriction	32	1	0.02	0.02135
GO:0055021	regulation of cardiac muscle tissue grow...	24	1	0.02	0.0185	GO:0046717	acid secretion	32	1	0.02	0.02135
GO:0060043	regulation of cardiac muscle cell prolif...	24	1	0.02	0.0185	GO:0051705	multi-organism behavior	32	1	0.02	0.02135
GO:0043408	regulation of MAPK cascade	277	2	0.22	0.01906	GO:0003073	regulation of systemic arterial blood pr...	33	1	0.02	0.02201
GO:0045892	negative regulation of transcription, DN...	756	3	0.59	0.01917	GO:0030810	positive regulation of nucleotide biosyn...	33	1	0.02	0.02201
GO:0042127	regulation of cell proliferation	764	3	0.59	0.01971	GO:0043279	response to alkaloid	33	1	0.02	0.02201
GO:1902679	negative regulation of RNA biosynthetic ...	767	3	0.6	0.01991	GO:1900373	positive regulation of purine nucleotide...	33	1	0.02	0.02201
GO:0008589	regulation of smoothened signaling pathw...	26	1	0.02	0.02003	GO:0040008	regulation of growth	350	2	0.24	0.02243
GO:0060420	regulation of heart growth	26	1	0.02	0.02003	GO:1900544	positive regulation of purine nucleotide...	34	1	0.02	0.02267
GO:0048523	negative regulation of cellular process	2168	5	1.69	0.02037	GO:0033135	regulation of peptidyl-serine phosphoryl...	35	1	0.02	0.02333
GO:0035295	tube development	289	2	0.22	0.02064	GO:0006690	icosanoid metabolic process	36	1	0.02	0.02399
GO:0000096	sulfur amino acid metabolic process	27	1	0.02	0.02079	GO:0055067	monovalent inorganic cation homeostasis	36	1	0.02	0.02399
GO:0006996	organelle organization	2196	5	1.71	0.02145	GO:1901568	fatty acid derivative metabolic process	36	1	0.02	0.02399
GO:0009066	aspartate family amino acid metabolic pr...	28	1	0.02	0.02156	GO:0051128	regulation of cellular component organiz...	960	3	0.65	0.02415
GO:0014855	striated muscle cell proliferation	28	1	0.02	0.02156	GO:0033559	unsaturated fatty acid metabolic process	37	1	0.02	0.02465
GO:0060038	cardiac muscle cell proliferation	28	1	0.02	0.02156	GO:0008637	apoptotic mitochondrial changes	38	1	0.03	0.02531
GO:0090263	positive regulation of canonical Wnt sig...	28	1	0.02	0.02156	GO:0030817	regulation of cAMP biosynthetic process	39	1	0.03	0.02597
GO:0055017	cardiac muscle tissue growth	30	1	0.02	0.02308	GO:0045834	positive regulation of lipid metabolic p...	39	1	0.03	0.02597
GO:0060443	mammary gland morphogenesis	30	1	0.02	0.02308	GO:0044070	regulation of anion transport	40	1	0.03	0.02663
GO:0071103	DNA conformation change	309	2	0.24	0.0234	GO:0030801	positive regulation of cyclic nucleotide...	41	1	0.03	0.02728
GO:0000279	M phase	31	1	0.02	0.02384	GO:0030814	regulation of cAMP metabolic process	41	1	0.03	0.02728
GO:0048663	neuron fate commitment	31	1	0.02	0.02384	GO:0042310	vasoconstriction	41	1	0.03	0.02728
GO:0048806	genitalia development	31	1	0.02	0.02384	GO:0046890	regulation of lipid biosynthetic process	41	1	0.03	0.02728
GO:0010629	negative regulation of gene expression	826	3	0.64	0.0242	GO:0006171	cAMP biosynthetic process	42	1	0.03	0.02794
GO:0014032	neural crest cell development	32	1	0.02	0.0246	GO:0030032	lamellipodium assembly	42	1	0.03	0.02794
GO:0060419	heart growth	32	1	0.02	0.0246	GO:0043154	negative regulation of cysteine-type end...	42	1	0.03	0.02794
GO:0000165	MAPK cascade	321	2	0.25	0.02512	GO:0097581	lamellipodium organization	42	1	0.03	0.02794
GO:0055024	regulation of cardiac muscle tissue deve...	33	1	0.03	0.02536	GO:0045981	positive regulation of nucleotide metabo...	43	1	0.03	0.0286
GO:0048519	negative regulation of biological proces...	2307	5	1.79	0.02607	GO:2000117	negative regulation of cysteine-type end...	44	1	0.03	0.02925
GO:0021510	spinal cord development	34	1	0.03	0.02612	GO:0030802	regulation of cyclic nucleotide biosynth...	47	1	0.03	0.03122
GO:0023014	signal transduction by phosphorylation	331	2	0.26	0.02659	GO:0008360	regulation of cell shape	49	1	0.03	0.03253
GO:2000113	negative regulation of cellular macromol...	869	3	0.68	0.02762	GO:0030808	regulation of nucleotide biosynthetic pr...	49	1	0.03	0.03253
GO:0002062	chondrocyte differentiation	36	1	0.03	0.02764	GO:1900371	regulation of purine nucleotide biosynth...	49	1	0.03	0.03253
GO:0007127	meiosis I	36	1	0.03	0.02764	GO:0006970	response to osmotic stress	51	1	0.03	0.03383
GO:0051253	negative regulation of RNA metabolic pro...	870	3	0.68	0.0277	GO:0043270	positive regulation of ion transport	51	1	0.03	0.03383
GO:0048598	embryonic morphogenesis	340	2	0.26	0.02794	GO:0046058	cAMP metabolic process	51	1	0.03	0.03383
GO:0000186	activation of MAPKK activity	37	1	0.03	0.02839	GO:0010951	negative regulation of endopeptidase act...	56	1	0.04	0.03709
GO:0007229	integrin-mediated signaling pathway	37	1	0.03	0.02839	GO:0045471	response to ethanol	57	1	0.04	0.03774
GO:0048645	organ formation	37	1	0.03	0.02839	GO:2001233	regulation of apoptotic signaling pathwa...	57	1	0.04	0.03774
GO:0014033	neural crest cell differentiation	38	1	0.03	0.02915	GO:2000021	regulation of ion homeostasis	58	1	0.04	0.03839
GO:0040008	regulation of growth	350	2	0.27	0.02948	GO:0006865	amino acid transport	59	1	0.04	0.03904
GO:0010558	negative regulation of macromolecule bio...	894	3	0.7	0.02972	GO:0030799	regulation of cyclic nucleotide metaboli...	60	1	0.04	0.03969
GO:0051781	positive regulation of cell division	39	1	0.03	0.02991	GO:0052652	cyclic purine nucleotide metabolic proce...	61	1	0.04	0.04034
GO:0022402	cell cycle process	900	3	0.7	0.03024	GO:0030307	positive regulation of cell growth	62	1	0.04	0.04099
GO:0044703	multi-organism reproductive process	361	2	0.28	0.03121	GO:0010466	negative regulation of peptidase activit...	63	1	0.04	0.04164
GO:0031327	negative regulation of cellular biosynth...	916	3	0.71	0.03165	GO:0019226	transmission of nerve impulse	63	1	0.04	0.04164
GO:0001843	neural tube closure	42	1	0.03	0.03217	GO:0070371	ERK1 and ERK2 cascade	65	1	0.04	0.04293
GO:0030177	positive regulation of Wnt signaling pat...	42	1	0.03	0.03217	GO:0008217	regulation of blood pressure	68	1	0.05	0.04487
GO:0043473	pigmentation	42	1	0.03	0.03217	GO:0040007	growth	513	2	0.35	0.04534
GO:0060606	tube closure	42	1	0.03	0.03217	GO:0044706	multi-multicellular organism process	69	1	0.05	0.04552
GO:0045934	negative regulation of nucleobase-contai...	926	3	0.72	0.03254	GO:0035150	regulation of tube size	70	1	0.05	0.04617
GO:0009890	negative regulation of biosynthetic proc...	929	3	0.72	0.03281	GO:0042157	lipoprotein metabolic process	70	1	0.05	0.04617
GO:0051172	negative regulation of nitrogen compound...	934	3	0.73	0.03327	GO:0050880	regulation of blood vessel size	70	1	0.05	0.04617
GO:0046620	regulation of organ growth	44	1	0.03	0.03368	GO:0009190	cyclic nucleotide biosynthetic process	71	1	0.05	0.04681
GO:0014020	primary neural tube formation	45	1	0.03	0.03443	GO:0006633	fatty acid biosynthetic process	74	1	0.05	0.04874
GO:0072358	cardiovascular system development	391	2	0.3	0.03614	GO:0018105	peptidyl-serine phosphorylation	74	1	0.05	0.04874
GO:0072359	circulatory system development	391	2	0.3	0.03614	GO:0051047	positive regulation of secretion	75	1	0.05	0.04939
GO:0048706	embryonic skeletal system development	48	1	0.04	0.03669
GO:0045995	regulation of embryonic development	49	1	0.04	0.03744
GO:0001892	embryonic placenta development	50	1	0.04	0.03819
GO:0042327	positive regulation of phosphorylation	410	2	0.32	0.03941
GO:0061061	muscle structure development	419	2	0.33	0.04099
GO:0048565	digestive tract development	54	1	0.04	0.04118
GO:0001841	neural tube formation	55	1	0.04	0.04193
GO:0035265	organ growth	56	1	0.04	0.04268
GO:0007224	smoothened signaling pathway	57	1	0.04	0.04342
GO:0009566	fertilization	57	1	0.04	0.04342
GO:0044702	single organism reproductive process	437	2	0.34	0.04424
GO:0050679	positive regulation of epithelial cell p...	59	1	0.05	0.04492
GO:0055123	digestive system development	59	1	0.05	0.04492
GO:0008283	cell proliferation	1055	3	0.82	0.04531
GO:0008584	male gonad development	60	1	0.05	0.04566
GO:0008284	positive regulation of cell proliferatio...	447	2	0.35	0.04608
GO:0022612	gland morphogenesis	61	1	0.05	0.04641
GO:0048731	system development	1826	4	1.42	0.04674
GO:0033002	muscle cell proliferation	62	1	0.05	0.04715
GO:0042472	inner ear morphogenesis	62	1	0.05	0.04715
GO:0048646	anatomical structure formation involved ...	453	2	0.35	0.0472
GO:0010562	positive regulation of phosphorus metabo...	454	2	0.35	0.04739
GO:0045937	positive regulation of phosphate metabol...	454	2	0.35	0.04739
GO:0007605	sensory perception of sound	63	1	0.05	0.04789
GO:0030879	mammary gland development	64	1	0.05	0.04863
GO:0051216	cartilage development	64	1	0.05	0.04863

## Sheet: Table S8
Table S8. Genes differentially expressed between human samples. The complete list of 2963 human genes displaying differential expression between AD subjects and controls. Genes are ranked by FDR (FDR < 0.05).
UP-regulated								DOWN-regulated
gene id	test	control	logFC	logCPM	PValue	FDR	NCBI gene name	gene id	test	control	logFC	logCPM	PValue	FDR	NCBI gene name
ENSG00000149451.15	-10.91	-12.89	2.85	3.39	1.1e-14	6.6e-11	ADAM33	ENSG00000279654.1	-19.35	-13.19	-8.88	-0.02	1.1e-15	2e-11	AL135745.1
ENSG00000260788.3	-11.03	-13.08	2.96	3.2	8.7e-12	2.2e-08	RP11-298D21.1	ENSG00000214940.6	-14.15	-11.28	-4.15	2.75	5e-15	4.5e-11	NPIPA8
ENSG00000225683.3	-11.37	-13.21	2.65	2.75	3e-11	5.9e-08	RP1-301L19.1	ENSG00000141433.10	-12.79	-10.48	-3.33	3.95	4.6e-13	1.7e-09	ADCYAP1
ENSG00000081479.10	-8.95	-10.42	2.12	6.32	6.2e-11	1.1e-07	LRP2	ENSG00000089169.12	-9.92	-8.19	-2.5	7.35	4.8e-13	1.7e-09	RPH3A
ENSG00000016602.9	-10.46	-11.89	2.06	4.15	7.1e-11	1.2e-07	CLCA4	ENSG00000157005.3	-13.52	-10.4	-4.5	3.99	3.4e-12	1e-08	SST
ENSG00000042062.9	-11.42	-13.7	3.3	2.62	1.1e-10	1.6e-07	FAM65C	ENSG00000124785.6	-9.89	-8.54	-1.95	6.95	1e-11	2.3e-08	NRN1
ENSG00000089041.14	-8.61	-9.85	1.79	6.88	1.2e-10	1.7e-07	P2RX7	ENSG00000273540.1	-16.93	-13.71	-4.64	-0.67	6.7e-10	5.4e-07	RP11-133L19.3
ENSG00000275185.1	-13.35	-19.35	8.65	-0.22	6e-10	5.4e-07	RP13-753N3.3	ENSG00000249436.1	-13.36	-11.51	-2.66	2.54	4.8e-10	5.4e-07	LINCR-0003
ENSG00000206149.8	-8.89	-10.17	1.84	6.46	4.6e-10	5.4e-07	HERC2P9	ENSG00000175426.8	-10.95	-8.99	-2.83	6.15	5.5e-10	5.4e-07	PCSK1
ENSG00000180229.10	-7.95	-9.89	2.8	7.66	4.8e-10	5.4e-07	HERC2P3	ENSG00000162975.4	-11.61	-10.16	-2.1	4.58	6.4e-10	5.4e-07	KCNF1
ENSG00000143127.10	-10.93	-12.9	2.83	3.36	6.3e-10	5.4e-07	ITGA10	ENSG00000105419.15	-11.34	-9.96	-1.99	4.89	5.3e-10	5.4e-07	MEIS3
ENSG00000138346.12	-10.74	-12.32	2.28	3.72	1.1e-09	7.6e-07	DNA2	ENSG00000246363.2	-14.18	-12.19	-2.87	1.55	8.2e-10	6.4e-07	RP11-13A1.1
ENSG00000124440.13	-9.46	-10.74	1.85	5.64	1e-09	7.6e-07	HIF3A	ENSG00000112619.7	-13.61	-11.72	-2.73	2.25	1.2e-09	7.8e-07	PRPH2
ENSG00000111181.10	-9.9	-11.68	2.57	4.88	1.1e-09	7.6e-07	SLC6A12	ENSG00000233123.1	-13.29	-11.42	-2.69	2.67	1.5e-09	9e-07	LINC01007
ENSG00000074181.6	-9.99	-11.34	1.95	4.85	1.2e-09	7.8e-07	NOTCH3	ENSG00000165985.9	-11.8	-9.94	-2.69	4.81	5e-09	2.8e-06	C1QL3
ENSG00000038427.13	-8.74	-9.89	1.66	6.72	2.8e-09	1.7e-06	VCAN	ENSG00000146147.12	-12.72	-11.02	-2.45	3.29	4.9e-09	2.8e-06	MLIP
ENSG00000198121.11	-7.52	-9.08	2.26	8.36	5.5e-09	2.9e-06	LPAR1	ENSG00000166111.7	-10.76	-9.05	-2.46	6.12	6.7e-09	3.3e-06	SVOP
ENSG00000162944.8	-8.77	-10	1.77	6.65	5.5e-09	2.9e-06	RFTN2	ENSG00000128564.6	-12.41	-9.63	-4.01	5.12	8.4e-09	3.9e-06	VGF
ENSGR0000182484.12	-10.49	-11.72	1.77	4.17	6.5e-09	3.3e-06	WASH6P	ENSG00000198883.9	-13.3	-11.32	-2.86	2.79	1.5e-08	5.8e-06	PNMA5
ENSG00000279207.1	-10	-11.18	1.7	4.89	6.7e-09	3.3e-06	RP11-159D12.8	ENSG00000184515.8	-10.99	-9.66	-1.91	5.33	1.5e-08	5.8e-06	BEX5
ENSG00000185278.12	-9.34	-10.44	1.58	5.87	7e-09	3.3e-06	ZBTB37	ENSG00000197106.6	-9.77	-8.3	-2.11	7.25	2.2e-08	7.1e-06	SLC6A17
ENSG00000251632.1	-12.84	-15.52	3.87	0.56	9.5e-09	4.3e-06	RP11-714L20.1	ENSG00000172020.10	-9	-7.78	-1.75	8.08	2.2e-08	7.1e-06	GAP43
ENSG00000102760.12	-8.6	-9.81	1.74	6.9	1.1e-08	4.7e-06	RGCC	ENSG00000142178.7	-13.57	-11.44	-3.07	2.6	2.2e-08	7.1e-06	SIK1
ENSG00000183943.5	-9.66	-11.01	1.94	5.33	1.2e-08	5.2e-06	PRKX	ENSG00000169271.2	-14.26	-12.5	-2.55	1.17	3.2e-08	9.8e-06	HSPB3
ENSG00000123700.4	-10.09	-11.27	1.71	4.77	1.3e-08	5.3e-06	KCNJ2	ENSG00000152931.7	-11.27	-9.58	-2.45	5.36	3.2e-08	9.8e-06	PART1
ENSG00000095397.11	-9.75	-11.04	1.87	5.22	1.3e-08	5.4e-06	DFNB31	ENSG00000006128.9	-12.63	-10.88	-2.52	3.48	3.4e-08	1e-05	TAC1
ENSG00000152689.15	-9.62	-10.88	1.83	5.42	1.6e-08	6e-06	RASGRP3	ENSG00000180044.4	-11.67	-10.12	-2.24	4.61	4e-08	1.1e-05	C3orf80
ENSG00000012124.12	-9.22	-10.64	2.04	5.94	1.6e-08	6e-06	CD22	ENSG00000186081.9	-15.54	-13.11	-3.52	0.21	5e-08	1.2e-05	KRT5
ENSG00000185634.9	-9.84	-11.14	1.88	5.08	1.7e-08	6.1e-06	SHC4	ENSG00000104490.15	-9.76	-8.18	-2.29	7.41	4.8e-08	1.2e-05	NCALD
ENSG00000161912.15	-10.64	-12.27	2.35	3.85	1.8e-08	6.3e-06	ADCY10P1	ENSG00000180440.3	-12.21	-10.38	-2.64	4.18	7.3e-08	1.8e-05	SERTM1
ENSG00000171316.9	-9.92	-11.07	1.67	5.02	1.9e-08	6.5e-06	CHD7	ENSG00000174567.7	-16.06	-13.6	-3.55	-0.46	8.6e-08	2e-05	GOLT1A
ENSG00000121966.6	-11.29	-12.86	2.26	2.93	2e-08	7e-06	CXCR4	ENSG00000111218.9	-12.33	-10.6	-2.49	3.88	1.2e-07	2.6e-05	PRMT8
ENSG00000106404.11	-11.16	-12.6	2.08	3.14	2.3e-08	7.1e-06	CLDN15	ENSG00000086717.16	-13.6	-11.81	-2.58	2.13	1.2e-07	2.6e-05	PPEF1
ENSG00000064300.6	-11.51	-13.19	2.42	2.58	2.2e-08	7.1e-06	NGFR	ENSG00000225978.3	-12.9	-11.51	-2	2.66	1.3e-07	2.7e-05	HAR1A
ENSG00000154864.9	-9.41	-11.07	2.4	5.61	3.3e-08	9.8e-06	PIEZO2	ENSG00000188536.10	-11.48	-10.24	-1.78	4.53	1.3e-07	2.7e-05	HBA2
ENSG00000091656.13	-9.94	-11	1.53	5.03	3.5e-08	1e-05	ZFHX4	ENSG00000117152.11	-9.15	-7.45	-2.45	8.42	1.4e-07	2.8e-05	RGS4
ENSG00000112214.8	-11.68	-14.11	3.51	2.23	4e-08	1.1e-05	FHL5	ENSG00000128045.6	-12.05	-10.53	-2.2	4.03	1.5e-07	2.9e-05	RASL11B
ENSG00000279010.1	-9.7	-10.81	1.6	5.35	4.6e-08	1.2e-05	MIR4534	ENSG00000183856.8	-14.37	-12.48	-2.73	1.17	1.6e-07	3e-05	IQGAP3
ENSG00000271425.4	-9.66	-10.69	1.48	5.44	4.8e-08	1.2e-05	NBPF10	ENSG00000169213.6	-11.62	-9.98	-2.38	4.79	1.7e-07	3.1e-05	RAB3B
ENSG00000256597.2	-13.32	-16.33	4.34	-0.12	4.9e-08	1.2e-05	FLJ37505	ENSG00000183036.8	-11.78	-10.54	-1.79	4.1	2e-07	3.5e-05	PCP4
ENSG00000184678.9	-9.81	-11.04	1.77	5.15	4.4e-08	1.2e-05	HIST2H2BE	ENSG00000205279.6	-11.67	-10.4	-1.83	4.28	2.2e-07	3.8e-05	CTXN3
ENSG00000163421.6	-13.3	-16.2	4.2	-0.09	4.7e-08	1.2e-05	PROK2	ENSG00000171951.4	-10.1	-8.54	-2.24	6.88	2.4e-07	4e-05	SCG2
ENSG00000120729.7	-10.68	-12.22	2.23	3.82	4.6e-08	1.2e-05	MYOT	ENSGR0000168939.8	-19.35	-12.84	-9.39	0.46	2.5e-07	4.1e-05	SPRY3
ENSG00000129250.9	-7.45	-8.96	2.17	8.47	5.3e-08	1.3e-05	KIF1C	ENSG00000104327.5	-11.59	-10.27	-1.9	4.46	2.5e-07	4.1e-05	CALB1
ENSG00000204936.7	-12.81	-15.6	4.03	0.59	8.7e-08	2e-05	CD177	ENSG00000152932.7	-9.65	-8.08	-2.26	7.54	3.2e-07	4.8e-05	RAB3C
ENSG00000184481.14	-8.91	-10.29	1.98	6.4	8.6e-08	2e-05	FOXO4	ENSG00000138378.15	-11.59	-10.04	-2.23	4.73	3.2e-07	4.8e-05	STAT4
ENSG00000064393.13	-6.45	-7.98	2.21	9.9	9e-08	2.1e-05	HIPK2	ENSG00000041353.7	-10.88	-9.34	-2.23	5.74	3.6e-07	5.3e-05	RAB27B
ENSG00000221995.5	-9.97	-11.02	1.52	4.99	9.8e-08	2.2e-05	TIAF1	ENSG00000244734.2	-10.62	-9.48	-1.64	5.66	3.8e-07	5.4e-05	HBB
ENSG00000259976.1	-9.56	-10.77	1.74	5.52	1.1e-07	2.4e-05	RP11-553L6.5	ENSG00000126583.8	-10.91	-9.27	-2.36	5.81	4.2e-07	5.9e-05	PRKCG
ENSG00000250208.4	-12.5	-14.23	2.48	1.17	1.1e-07	2.4e-05	FZD10-AS1	ENSG00000119125.14	-9.71	-8.14	-2.27	7.46	4.2e-07	5.9e-05	GDA
ENSG00000157978.9	-10.05	-11.25	1.73	4.82	1.2e-07	2.6e-05	LDLRAP1	ENSG00000256422.3	-15.04	-13.17	-2.71	0.21	4.5e-07	6.1e-05	RP11-886D15.1
ENSG00000099954.16	-10.35	-11.48	1.63	4.4	1.2e-07	2.6e-05	CECR2	ENSG00000231133.4	-14.97	-13.03	-2.81	0.39	5e-07	6.6e-05	HAR1B
ENSG00000137269.12	-10.02	-11.37	1.95	4.81	1.4e-07	2.8e-05	LRRC1	ENSG00000176490.4	-10.07	-8.73	-1.94	6.68	5.1e-07	6.7e-05	DIRAS1
ENSG00000135473.12	-9.25	-10.29	1.5	6.02	1.4e-07	2.8e-05	PAN2	ENSG00000233452.4	-12.16	-10.85	-1.9	3.63	5.2e-07	6.9e-05	STXBP5-AS1
ENSG00000204282.4	-10.12	-11.54	2.05	4.65	1.5e-07	2.9e-05	TNRC6C-AS1	ENSG00000173267.11	-10.49	-9.37	-1.62	5.82	5.7e-07	7.2e-05	SNCG
ENSG00000137831.12	-9.92	-10.91	1.43	5.08	1.5e-07	2.9e-05	UACA	ENSG00000168993.12	-10.03	-8.76	-1.83	6.65	6.2e-07	7.7e-05	CPLX1
ENSG00000114374.10	-12.76	-17.47	6.8	0.6	1.5e-07	2.9e-05	USP9Y	ENSG00000149269.7	-9.45	-8.02	-2.06	7.67	6.2e-07	7.7e-05	PAK1
ENSG00000198523.5	-11.18	-14.23	4.4	2.89	1.6e-07	3e-05	PLN	ENSG00000054803.3	-11.58	-10	-2.29	4.78	6.9e-07	8.3e-05	CBLN4
ENSG00000118271.7	-13.24	-17.46	6.09	-0.07	1.7e-07	3.1e-05	TTR	ENSG00000164756.10	-16.69	-12.77	-5.66	0.59	7.1e-07	8.5e-05	SLC30A8
ENSG00000257335.6	-13	-15.18	3.14	0.4	1.8e-07	3.3e-05	MGAM	ENSG00000152969.14	-10.63	-9.46	-1.68	5.67	7.4e-07	8.8e-05	JAKMIP1
ENSG00000176438.10	-10.14	-11.22	1.56	4.72	1.8e-07	3.3e-05	SYNE3	ENSG00000236268.3	-15.38	-13.36	-2.92	-0.08	9.3e-07	0.00011	LINC01361
ENSG00000198417.6	-9.52	-11.02	2.16	5.49	1.9e-07	3.4e-05	MT1F	ENSG00000203668.1	-11.19	-9.89	-1.88	5.02	9.8e-07	0.00011	CHML
ENSG00000141338.11	-8.88	-9.92	1.49	6.55	2e-07	3.5e-05	ABCA8	ENSG00000187672.10	-10.84	-9.68	-1.69	5.36	1.2e-06	0.00013	ERC2
ENSG00000188818.10	-10.74	-11.95	1.74	3.82	2.1e-07	3.7e-05	ZDHHC11	ENSG00000138207.10	-11.9	-10.74	-1.68	3.84	1.2e-06	0.00013	RBP4
ENSG00000072694.16	-12.21	-14	2.59	1.58	2.4e-07	4e-05	FCGR2B	ENSG00000236279.4	-12.09	-10.56	-2.19	3.98	1.3e-06	0.00014	CLEC2L
ENSG00000274272.1	-10.72	-11.94	1.76	3.84	2.5e-07	4.1e-05	RP11-44M6.7	ENSG00000182901.13	-10.71	-9.36	-1.95	5.76	1.3e-06	0.00014	RGS7
ENSG00000165029.13	-9.76	-10.98	1.76	5.22	2.5e-07	4.1e-05	ABCA1	ENSG00000140945.13	-10.54	-9.28	-1.82	5.91	1.3e-06	0.00014	CDH13
ENSG00000108786.8	-10.44	-11.56	1.62	4.29	2.8e-07	4.4e-05	HSD17B1	ENSG00000184307.11	-11.45	-10.2	-1.81	4.58	1.5e-06	0.00015	ZDHHC23
ENSG00000185862.6	-10.71	-11.85	1.64	3.89	3e-07	4.7e-05	EVI2B	ENSG00000176697.16	-13.21	-11.48	-2.48	2.61	1.6e-06	0.00016	BDNF
ENSG00000137713.13	-9.78	-10.74	1.38	5.29	3e-07	4.7e-05	PPP2R1B	ENSG00000178947.8	-10.62	-9.55	-1.55	5.58	1.8e-06	0.00017	LINC00086
ENSG00000023839.8	-13.2	-15.31	3.05	0.14	3e-07	4.7e-05	ABCC2	ENSG00000243232.4	-11.37	-10.03	-1.93	4.79	1.9e-06	0.00018	PCDHAC2
ENSG00000258227.4	-12.44	-14.59	3.11	1.2	3.1e-07	4.8e-05	CLEC5A	ENSG00000152954.9	-9.95	-8.79	-1.68	6.64	1.8e-06	0.00018	NRSN1
ENSG00000163221.8	-12.45	-15.8	4.83	1.05	3.1e-07	4.8e-05	S100A12	ENSG00000145335.13	-9.02	-8	-1.47	7.83	2e-06	0.00018	SNCA
ENSG00000259660.2	-12.27	-13.94	2.41	1.51	3.4e-07	5.1e-05	DNM1P47	ENSG00000089199.7	-10.18	-8.49	-2.44	6.93	1.9e-06	0.00018	CHGB
ENSG00000279118.1	-9.67	-10.59	1.32	5.46	3.5e-07	5.3e-05	RP11-517I3.2	ENSG00000079841.16	-10.21	-9.22	-1.43	6.08	2e-06	0.00018	RIMS1
ENSG00000250722.3	-7.18	-8.34	1.67	8.97	3.7e-07	5.3e-05	SEPP1	ENSG00000196872.8	-10.51	-9.35	-1.66	5.83	2.1e-06	0.00019	KIAA1211L
ENSG00000249577.1	-13.39	-15.36	2.84	-0.1	3.7e-07	5.4e-05	CTD-2195M15.1	ENSG00000260822.1	-10.21	-9.18	-1.48	6.12	2.2e-06	0.0002	GS1-358P8.4
ENSG00000274184.1	-12.24	-14.08	2.66	1.52	4.2e-07	5.9e-05	RP11-158H5.8	ENSG00000183662.8	-11.86	-10.58	-1.85	4.02	2.2e-06	0.0002	FAM19A1
ENSG00000188039.11	-9.94	-11.03	1.57	5.01	4.4e-07	6.1e-05	NWD1	ENSG00000171509.13	-11.2	-9.77	-2.07	5.15	2.4e-06	0.00021	RXFP1
ENSG00000148400.9	-9.72	-10.68	1.38	5.38	4.4e-07	6.1e-05	NOTCH1	ENSG00000021645.15	-9.98	-8.89	-1.57	6.53	2.5e-06	0.00022	NRXN3
ENSG00000226252.1	-12.98	-14.92	2.79	0.47	4.6e-07	6.2e-05	RP1-18D14.7	ENSG00000164794.6	-10.67	-9.34	-1.93	5.8	2.6e-06	0.00023	KCNV1
ENSG00000131002.9	-13.59	-19.35	8.3	-0.56	4.7e-07	6.3e-05	TXLNGY	ENSG00000154975.11	-10.48	-9.44	-1.5	5.75	2.7e-06	0.00023	CA10
ENSG00000112837.14	-11.43	-13.29	2.68	2.66	4.8e-07	6.5e-05	TBX18	ENSG00000177432.6	-9.73	-8.49	-1.79	7.05	3e-06	0.00025	NAP1L5
ENSG00000259515.1	-13.58	-15.99	3.47	-0.41	5.3e-07	6.9e-05	RP11-365N19.2	ENSG00000103316.8	-10.75	-9.21	-2.22	5.92	2.9e-06	0.00025	CRYM
ENSG00000234056.1	-11.99	-13.74	2.53	1.89	5.3e-07	6.9e-05	LINC00463	ENSG00000140798.13	-14.12	-12.53	-2.29	1.16	3.2e-06	0.00026	ABCC12
ENSG00000198719.7	-10.71	-11.92	1.74	3.87	5.4e-07	6.9e-05	DLL1	ENSG00000112186.9	-9.72	-8.3	-2.04	7.26	3.2e-06	0.00026	CAP2
ENSG00000148826.8	-9.18	-10.44	1.81	6.05	5.8e-07	7.3e-05	NKX6-2	ENSG00000189410.9	-11.21	-9.74	-2.12	5.18	3.5e-06	0.00027	SH2D5
ENSG00000139800.8	-10.72	-12.14	2.05	3.78	6.3e-07	7.7e-05	ZIC5	ENSG00000014641.15	-8.46	-7.32	-1.64	8.77	3.5e-06	0.00027	MDH1
ENSG00000071054.13	-6.78	-8.23	2.09	9.46	6.1e-07	7.7e-05	MAP4K4	ENSG00000196353.9	-11.16	-9.87	-1.85	5.05	4e-06	0.0003	CPNE4
ENSG00000072864.10	-10.34	-11.44	1.58	4.43	6.4e-07	7.9e-05	NDE1	ENSG00000178531.5	-10.59	-9.69	-1.3	5.45	4.1e-06	0.0003	CTXN1
ENSG00000269936.3	-12.31	-14.1	2.58	1.43	6.6e-07	8e-05	MIR145	ENSG00000130643.6	-10.74	-9.22	-2.19	5.92	4.1e-06	0.0003	CALY
ENSG00000166923.8	-9.35	-10.35	1.45	5.9	7.6e-07	9e-05	GREM1	ENSG00000110931.16	-9.32	-8.23	-1.57	7.48	4.1e-06	0.0003	CAMKK2
ENSG00000131097.4	-11.39	-13.04	2.38	2.76	8.3e-07	9.7e-05	HIGD1B	ENSG00000267272.3	-13.02	-11.6	-2.06	2.52	4.3e-06	0.00031	LINC01140
ENSG00000113721.11	-9.63	-10.63	1.44	5.49	8.3e-07	9.7e-05	PDGFRB	ENSG00000164600.5	-11.71	-9.93	-2.57	4.84	4.4e-06	0.00031	NEUROD6
ENSG00000160862.10	-10.33	-11.93	2.31	4.29	8.7e-07	0.0001	AZGP1	ENSG00000104435.11	-8.56	-7.22	-1.93	8.85	4.4e-06	0.00031	STMN2
ENSG00000132185.14	-13.27	-15.47	3.17	0.03	8.6e-07	0.0001	FCRLA	ENSG00000150394.11	-11.02	-9.78	-1.79	5.19	4.6e-06	0.00032	CDH8
ENSG00000265972.3	-7.99	-9.07	1.55	7.83	9.6e-07	0.00011	TXNIP	ENSG00000136267.11	-10.48	-9.21	-1.84	6	4.5e-06	0.00032	DGKB
ENSG00000160593.15	-13.16	-15.22	2.97	0.2	9.4e-07	0.00011	AMICA1	ENSG00000204065.2	-10.7	-9.74	-1.38	5.35	5.1e-06	0.00035	TCEAL5
ENSG00000164778.4	-13.45	-15.41	2.83	-0.18	1e-06	0.00012	EN2	ENSG00000165434.7	-9.64	-8.3	-1.93	7.29	5.2e-06	0.00035	PGM2L1
ENSG00000135547.6	-11.29	-12.54	1.8	3.02	1.1e-06	0.00012	HEY2	ENSG00000064218.4	-15.9	-13.73	-3.13	-0.59	5.3e-06	0.00035	DMRT3
ENSG00000197256.8	-9.87	-10.97	1.59	5.11	1.2e-06	0.00013	KANK2	ENSG00000265313.3	-16.07	-13.75	-3.35	-0.64	5.5e-06	0.00036	LINC01476
ENSG00000105655.16	-10.76	-11.99	1.77	3.78	1.2e-06	0.00013	ISYNA1	ENSG00000165983.12	-10.18	-8.74	-2.08	6.63	5.5e-06	0.00036	PTER
ENSG00000136451.6	-9.06	-10.03	1.39	6.32	1.3e-06	0.00014	VEZF1	ENSG00000216863.7	-12.58	-11.21	-1.98	3.1	5.6e-06	0.00037	LY86-AS1
ENSG00000120690.11	-10.14	-11.16	1.47	4.74	1.4e-06	0.00014	ELF1	ENSG00000198825.9	-9.02	-7.92	-1.58	7.92	5.7e-06	0.00037	INPP5F
ENSG00000269549.2	-13.07	-14.88	2.62	0.37	1.5e-06	0.00015	RP3-461P17.10	ENSG00000185149.5	-13.58	-11.56	-2.92	2.45	5.9e-06	0.00037	NPY2R
ENSG00000259668.3	-12.15	-13.86	2.47	1.67	1.5e-06	0.00015	RP11-707P17.2	ENSG00000165704.12	-10.06	-8.88	-1.69	6.51	5.8e-06	0.00037	HPRT1
ENSG00000144810.13	-11.08	-12.85	2.54	3.18	1.4e-06	0.00015	COL8A1	ENSG00000178773.12	-12.34	-11.04	-1.88	3.36	6.2e-06	0.00038	CPNE7
ENSG00000133392.14	-9.83	-11.79	2.83	4.94	1.4e-06	0.00015	MYH11	ENSG00000172731.11	-11.03	-10.07	-1.39	4.87	6.1e-06	0.00038	LRRC20
ENSG00000279950.1	-13.78	-19.35	8.03	-0.78	1.6e-06	0.00016	RPS4Y1	ENSG00000170579.12	-9.32	-8.03	-1.86	7.7	6e-06	0.00038	DLGAP1
ENSG00000255986.4	-13.13	-15.23	3.03	0.23	1.6e-06	0.00016	MT1JP	ENSG00000167100.12	-10.93	-9.98	-1.37	5.01	6.3e-06	0.00038	SAMD14
ENSG00000188783.5	-9.45	-10.98	2.2	5.58	1.6e-06	0.00016	PRELP	ENSG00000126733.18	-11.36	-10.06	-1.87	4.76	6.3e-06	0.00038	DACH2
ENSG00000140262.15	-8.87	-9.8	1.33	6.61	1.5e-06	0.00016	TCF12	ENSG00000120053.10	-9.4	-8.24	-1.68	7.44	6.2e-06	0.00038	GOT1
ENSG00000256463.6	-10.96	-12.25	1.86	3.48	1.7e-06	0.00017	SALL3	ENSG00000107165.10	-14.22	-12.48	-2.51	1.19	6.3e-06	0.00038	TYRP1
ENSG00000239961.2	-12.7	-14.81	3.04	0.82	1.8e-06	0.00017	LILRA4	ENSG00000101076.14	-15.39	-13.47	-2.77	-0.21	6e-06	0.00038	HNF4A
ENSG00000152661.7	-6.63	-7.81	1.69	9.75	1.7e-06	0.00017	GJA1	ENSG00000058335.13	-10.07	-8.97	-1.59	6.4	7.4e-06	0.00044	RASGRF1
ENSG00000138035.12	-9.25	-10.17	1.33	6.07	1.8e-06	0.00017	PNPT1	ENSG00000104381.10	-9.7	-8.65	-1.52	6.89	7.7e-06	0.00045	GDAP1
ENSG00000087245.10	-12.02	-13.43	2.04	1.93	1.8e-06	0.00017	MMP2	ENSG00000146151.10	-11.55	-10.49	-1.52	4.23	8.3e-06	0.00047	HMGCLL1
ENSG00000269958.1	-11.27	-12.55	1.84	3.03	1.9e-06	0.00018	RP11-73M18.8	ENSG00000102109.8	-9.95	-8.93	-1.47	6.5	8.2e-06	0.00047	PCSK1N
ENSG00000196616.10	-10.94	-12.95	2.9	3.34	1.9e-06	0.00018	ADH1B	ENSG00000185774.12	-10.32	-9.16	-1.67	6.11	8.4e-06	0.00048	KCNIP4
ENSG00000167676.3	-10.99	-12.1	1.6	3.49	1.9e-06	0.00018	PLIN4	ENSG00000169116.9	-10.22	-8.96	-1.83	6.37	8.5e-06	0.00048	PARM1
ENSG00000205835.6	-12.82	-15.14	3.35	0.65	2.1e-06	0.00019	GMNC	ENSG00000112305.12	-10.29	-9.43	-1.24	5.84	8.5e-06	0.00049	SMAP1
ENSG00000179564.3	-12.49	-14.03	2.23	1.24	2e-06	0.00019	LSMEM2	ENSG00000260328.1	-12.6	-10.93	-2.41	3.42	8.9e-06	0.0005	RP11-416I2.1
ENSGR0000198223.12	-12.31	-13.75	2.08	1.51	2.2e-06	0.0002	CSF2RA	ENSG00000167778.6	-9.28	-8.28	-1.44	7.44	8.9e-06	0.0005	SPRYD3
ENSG00000168672.3	-10.07	-11.13	1.53	4.83	2.3e-06	0.0002	FAM84B	ENSG00000118733.14	-10.93	-9.43	-2.17	5.61	8.9e-06	0.0005	OLFM3
ENSG00000187800.11	-11.27	-12.63	1.96	3.01	2.4e-06	0.00021	PEAR1	ENSG00000111863.10	-13.71	-12.25	-2.11	1.59	9.2e-06	0.0005	ADTRP
ENSG00000067048.14	-11.97	-16.47	6.49	1.7	2.3e-06	0.00021	DDX3Y	ENSG00000040341.15	-9.54	-8.66	-1.27	6.94	9.1e-06	0.0005	STAU2
ENSG00000166508.15	-9.51	-10.65	1.65	5.62	2.6e-06	0.00022	MCM7	ENSG00000176928.5	-12.03	-10.97	-1.54	3.54	9.3e-06	0.00051	GCNT4
ENSG00000169715.12	-8.83	-10.08	1.8	6.56	2.7e-06	0.00023	MT1E	ENSG00000271614.1	-12.14	-10.84	-1.88	3.64	9.6e-06	0.00052	LINC00936
ENSG00000166801.13	-10.59	-11.66	1.54	4.09	2.7e-06	0.00023	FAM111A	ENSG00000121905.7	-10.38	-9.2	-1.69	6.04	9.9e-06	0.00053	HPCA
ENSG00000153721.15	-10.35	-11.3	1.36	4.47	2.7e-06	0.00023	CNKSR3	ENSG00000147416.8	-8.55	-7.44	-1.6	8.61	1e-05	0.00054	ATP6V1B2
ENSG00000272578.3	-11.05	-12.17	1.62	3.41	2.9e-06	0.00024	AP000347.2	ENSG00000051596.7	-11.71	-10.68	-1.49	3.97	1e-05	0.00054	THOC3
ENSG00000237949.1	-9.32	-10.38	1.53	5.92	3e-06	0.00025	LINC00844	ENSG00000091972.16	-10.09	-9.08	-1.46	6.28	1.1e-05	0.00056	CD200
ENSG00000196696.10	-9.49	-10.52	1.49	5.68	3.1e-06	0.00025	PDXDC2P	ENSG00000189223.11	-12.92	-11.21	-2.46	3.01	1.1e-05	0.00057	PAX8-AS1
ENSG00000135414.7	-9.59	-10.48	1.29	5.59	3.1e-06	0.00025	GDF11	ENSG00000170290.3	-15.16	-13.09	-2.99	0.28	1.1e-05	0.00057	SLN
ENSG00000127946.14	-9.04	-9.97	1.35	6.38	3e-06	0.00025	HIP1	ENSG00000119782.11	-11.56	-10.57	-1.42	4.14	1.1e-05	0.00057	FKBP1B
ENSG00000120458.7	-10.38	-11.36	1.42	4.43	3.1e-06	0.00025	MSANTD2	ENSG00000169884.11	-12.01	-10.98	-1.49	3.54	1.1e-05	0.00058	WNT10B
ENSG00000119004.12	-10.4	-11.38	1.42	4.39	3e-06	0.00025	CYP20A1	ENSG00000152503.7	-10.84	-9.82	-1.47	5.21	1.1e-05	0.00058	TRIM36
ENSG00000149311.15	-8.63	-9.65	1.46	6.92	3.3e-06	0.00026	ATM	ENSG00000130368.5	-12.55	-11.15	-2.02	3.18	1.1e-05	0.00058	MAS1
ENSG00000135678.9	-9.93	-10.97	1.5	5.05	3.3e-06	0.00026	CPM	ENSG00000125841.10	-9.91	-8.89	-1.46	6.55	1.1e-05	0.00058	NRSN2
ENSG00000111961.14	-8.24	-9.25	1.45	7.49	3.2e-06	0.00026	SASH1	ENSG00000256193.3	-12.08	-10.79	-1.86	3.72	1.2e-05	0.00059	LINC00507
ENSG00000039560.11	-10.48	-11.72	1.79	4.18	3.3e-06	0.00026	RAI14	ENSG00000170289.10	-15.35	-13.61	-2.5	-0.37	1.2e-05	0.00059	CNGB3
ENSG00000224924.4	-9.2	-10.36	1.67	6.05	3.4e-06	0.00027	LINC00320	ENSG00000162636.13	-10.29	-9.32	-1.39	5.94	1.2e-05	0.00059	FAM102B
ENSG00000164403.12	-10.15	-11.08	1.33	4.77	3.4e-06	0.00027	SHROOM1	ENSG00000151376.14	-11.35	-10.28	-1.56	4.53	1.2e-05	0.00059	ME3
ENSG00000278041.1	-10.81	-12	1.72	3.72	3.7e-06	0.00028	RP5-984P4.6	ENSG00000103154.7	-11.2	-10.24	-1.39	4.63	1.1e-05	0.00059	NECAB2
ENSG00000134851.10	-8.6	-9.64	1.5	6.96	3.6e-06	0.00028	TMEM165	ENSG00000155858.5	-10.78	-9.86	-1.33	5.19	1.2e-05	0.0006	LSM11
ENSG00000112893.7	-8.37	-9.44	1.55	7.28	3.6e-06	0.00028	MAN2A1	ENSG00000213760.8	-9.18	-8.01	-1.69	7.77	1.2e-05	0.00061	ATP6V1G2
ENSG00000215158.7	-11.16	-12.5	1.93	3.18	3.8e-06	0.00029	RP11-1023L17.1	ENSG00000188517.12	-13.49	-11.96	-2.21	1.98	1.2e-05	0.00061	COL25A1
ENSG00000166046.8	-10.66	-11.68	1.48	4	3.8e-06	0.00029	TCP11L2	ENSG00000172209.5	-11.08	-9.81	-1.84	5.14	1.3e-05	0.00061	GPR22
ENSG00000104267.7	-8.81	-9.87	1.52	6.65	3.7e-06	0.00029	CA2	ENSG00000150175.13	-14.19	-12.58	-2.33	1.09	1.2e-05	0.00061	FRMPD2L2
ENSG00000248508.4	-10.87	-12.05	1.7	3.65	4.1e-06	0.0003	SRP14-AS1	ENSG00000157470.9	-10.32	-9.15	-1.69	6.12	1.3e-05	0.00062	FAM81A
ENSG00000241728.3	-13.42	-15.82	3.47	-0.21	4e-06	0.0003	AP001062.8	ENSG00000183090.5	-14.22	-12.38	-2.65	1.31	1.3e-05	0.00063	FREM3
ENSG00000236397.3	-12.26	-14.6	3.38	1.41	4.2e-06	0.0003	DDX11L2	ENSG00000009709.9	-13.61	-12.09	-2.19	1.8	1.3e-05	0.00063	PAX7
ENSG00000205038.9	-12.98	-15.06	3	0.46	4e-06	0.0003	PKHD1L1	ENSG00000197043.11	-9.29	-8.2	-1.56	7.52	1.4e-05	0.00064	ANXA6
ENSG00000145794.14	-9.02	-9.88	1.24	6.42	4e-06	0.0003	MEGF10	ENSG00000109436.7	-10.25	-9.37	-1.27	5.91	1.4e-05	0.00064	TBC1D9
ENSG00000141934.7	-10.28	-11.43	1.66	4.5	4.1e-06	0.0003	PPAP2C	ENSG00000054277.10	-10.88	-9.88	-1.44	5.13	1.4e-05	0.00064	OPN3
ENSG00000114541.12	-9.53	-10.64	1.59	5.59	4.2e-06	0.0003	FRMD4B	ENSG00000168546.8	-11.63	-10.39	-1.79	4.32	1.4e-05	0.00065	GFRA2
ENSG00000150457.8	-10.96	-12.13	1.69	3.52	4.3e-06	0.00031	LATS2	ENSG00000154127.7	-11.87	-10.75	-1.61	3.84	1.4e-05	0.00065	UBASH3B
ENSG00000137221.12	-9.41	-10.38	1.39	5.82	4.2e-06	0.00031	TJAP1	ENSG00000171772.13	-12.32	-11.07	-1.81	3.33	1.4e-05	0.00066	SYCE1
ENSG00000080200.7	-9.47	-10.68	1.74	5.64	4.3e-06	0.00031	CRYBG3	ENSG00000164830.15	-8.84	-7.88	-1.39	8.03	1.4e-05	0.00066	OXR1
ENSG00000225877.1	-12.37	-14.04	2.42	1.37	4.5e-06	0.00032	AC004603.4	ENSG00000162817.6	-9.82	-8.68	-1.64	6.81	1.4e-05	0.00066	C1orf115
ENSG00000147459.15	-8.71	-9.77	1.54	6.8	4.7e-06	0.00032	DOCK5	ENSG00000196972.7	-11.36	-10.05	-1.89	4.78	1.5e-05	0.00067	LINC00087
ENSG00000054654.13	-9.74	-10.68	1.35	5.36	4.6e-06	0.00032	SYNE2	ENSG00000159685.8	-11.66	-10.7	-1.39	3.96	1.5e-05	0.00067	CHCHD6
ENSG00000165175.13	-8.6	-9.83	1.77	6.9	4.9e-06	0.00034	MID1IP1	ENSG00000157064.8	-9.65	-8.21	-2.09	7.4	1.5e-05	0.00067	NMNAT2
ENSG00000124374.8	-7.81	-9.2	2.02	7.99	4.9e-06	0.00034	PAIP2B	ENSG00000158560.12	-9.82	-8.65	-1.69	6.84	1.5e-05	0.00068	DYNC1I1
ENSG00000167723.12	-10.36	-11.34	1.42	4.45	5.2e-06	0.00035	TRPV3	ENSG00000167011.6	-14.95	-13.05	-2.75	0.37	1.5e-05	0.00069	NAT16
ENSG00000163884.3	-9.72	-10.86	1.64	5.31	5.1e-06	0.00035	KLF15	ENSG00000160963.11	-11.94	-10.72	-1.75	3.84	1.5e-05	0.00069	COL26A1
ENSG00000107104.16	-9.1	-9.96	1.24	6.32	5.2e-06	0.00035	KANK1	ENSG00000136750.9	-10.92	-9.22	-2.45	5.88	1.5e-05	0.00069	GAD2
ENSG00000157827.17	-7.44	-8.35	1.31	8.69	5.3e-06	0.00036	FMNL2	ENSG00000055813.5	-11.78	-10.57	-1.76	4.07	1.5e-05	0.00069	CCDC85A
ENSG00000133466.11	-11.29	-12.4	1.61	3.07	5.4e-06	0.00036	C1QTNF6	ENSG00000153012.9	-12	-11.03	-1.41	3.49	1.6e-05	0.0007	LGI2
ENSG00000079337.13	-8.88	-9.79	1.31	6.61	5.4e-06	0.00036	RAPGEF3	ENSG00000115194.8	-11.58	-10.15	-2.06	4.6	1.6e-05	0.0007	SLC30A3
ENSG00000157833.10	-9.87	-10.95	1.56	5.11	5.8e-06	0.00037	GAREML	ENSG00000206172.6	-11.83	-10.62	-1.76	4	1.6e-05	0.00071	HBA1
ENSG00000129824.13	-13.57	-18.01	6.42	-0.49	5.7e-06	0.00037	RPS4Y1	ENSG00000163947.9	-10.14	-9.19	-1.38	6.15	1.7e-05	0.00073	ARHGEF3
ENSG00000120162.9	-9.44	-10.26	1.18	5.84	5.8e-06	0.00037	MOB3B	ENSG00000133169.5	-9.39	-8.33	-1.52	7.34	1.7e-05	0.00074	BEX1
ENSG00000119699.5	-9.55	-11.04	2.15	5.45	5.7e-06	0.00037	TGFB3	ENSG00000102003.8	-8.79	-7.44	-1.95	8.53	1.7e-05	0.00074	SYP
ENSG00000011426.8	-7.73	-8.96	1.78	8.15	5.7e-06	0.00037	ANLN	ENSG00000274718.1	-13.72	-12.25	-2.13	1.59	1.8e-05	0.00075	RP11-346C4.3
ENSG00000261716.1	-9.56	-11.41	2.67	5.35	6.1e-06	0.00038	RP11-196G18.22	ENSG00000232859.7	-11.2	-10.21	-1.41	4.66	1.7e-05	0.00075	LYRM9
ENSG00000206588.1	-13.57	-18.02	6.41	-0.49	6.2e-06	0.00038	RNU1-28P	ENSG00000185742.6	-10.32	-9.01	-1.89	6.28	1.7e-05	0.00075	C11orf87
ENSG00000174944.6	-12.16	-13.54	1.99	1.74	6.2e-06	0.00038	P2RY14	ENSG00000185008.15	-11.16	-9.75	-2.04	5.19	1.7e-05	0.00075	ROBO2
ENSG00000161940.8	-11.52	-12.98	2.1	2.62	6.1e-06	0.00038	BCL6B	ENSG00000172348.12	-8.92	-7.86	-1.52	8.02	1.8e-05	0.00075	RCAN2
ENSG00000119139.14	-8.65	-9.59	1.36	6.93	6.3e-06	0.00038	TJP2	ENSG00000168243.8	-11.09	-10.17	-1.34	4.75	1.8e-05	0.00075	GNG4
ENSG00000180573.9	-9.53	-10.83	1.87	5.53	6.4e-06	0.00039	HIST1H2AC	ENSG00000147676.11	-10.36	-9.05	-1.88	6.22	1.8e-05	0.00075	MAL2
ENSG00000106397.9	-10.16	-11.12	1.38	4.74	6.6e-06	0.0004	PLOD3	ENSG00000105696.6	-9.34	-8.28	-1.54	7.42	1.8e-05	0.00075	TMEM59L
ENSG00000198542.11	-12.89	-15.27	3.43	0.53	6.8e-06	0.00041	ITGBL1	ENSG00000022355.12	-9.14	-7.77	-1.97	8.05	1.7e-05	0.00075	GABRA1
ENSG00000154945.6	-7.75	-8.9	1.66	8.15	6.9e-06	0.00041	ANKRD40	ENSG00000152495.8	-10.25	-9.15	-1.59	6.15	1.8e-05	0.00076	CAMK4
ENSG00000112280.13	-11.22	-12.49	1.83	3.11	6.9e-06	0.00041	COL9A1	ENSG00000144152.10	-13.27	-11.9	-1.98	2.1	1.8e-05	0.00077	FBLN7
ENSG00000112276.11	-10.79	-11.89	1.59	3.79	6.9e-06	0.00041	BVES	ENSG00000176956.10	-10.25	-9.13	-1.61	6.17	1.9e-05	0.00078	LY6H
ENSG00000004799.7	-8.31	-9.36	1.51	7.37	6.9e-06	0.00041	PDK4	ENSG00000166342.16	-11.44	-10.25	-1.71	4.53	1.9e-05	0.00078	NETO1
ENSG00000109846.5	-6.99	-8.05	1.53	9.27	7e-06	0.00042	CRYAB	ENSG00000128335.11	-10.16	-9.38	-1.13	5.95	1.9e-05	0.00078	APOL2
ENSG00000140750.14	-10.09	-11.02	1.35	4.86	7.6e-06	0.00045	ARHGAP17	ENSG00000145526.9	-11.75	-10.41	-1.93	4.25	1.9e-05	0.00079	CDH18
ENSG00000279700.1	-12.63	-14.26	2.36	1.01	8.1e-06	0.00047	RP13-554M15.2	ENSG00000114805.14	-11.1	-10.12	-1.41	4.79	1.9e-05	0.00079	PLCH1
ENSG00000278976.1	-10.68	-11.72	1.51	3.97	8e-06	0.00047	RP11-107E5.2	ENSG00000060982.12	-10.41	-9.52	-1.29	5.7	1.9e-05	0.00079	BCAT1
ENSG00000261959.1	-13.12	-14.91	2.59	0.3	8e-06	0.00047	RP11-893F2.14	ENSG00000110107.6	-9.68	-8.75	-1.34	6.79	2e-05	0.0008	PRPF19
ENSG00000204161.11	-10.88	-11.99	1.61	3.65	8e-06	0.00047	C10orf128	ENSG00000100321.12	-8.92	-7.88	-1.5	8	2e-05	0.0008	SYNGR1
ENSG00000132613.12	-7.57	-8.62	1.51	8.45	8.2e-06	0.00047	MTSS1L	ENSG00000177542.8	-10.12	-9.06	-1.53	6.3	2e-05	0.00081	SLC25A22
ENSG00000165566.12	-7.17	-8.2	1.49	9.03	8.6e-06	0.00049	AMER2	ENSG00000134343.10	-11.2	-9.92	-1.86	4.98	2e-05	0.00081	ANO3
ENSG00000145555.12	-8.48	-9.34	1.25	7.21	8.6e-06	0.00049	MYO10	ENSG00000109255.9	-15.75	-13.77	-2.86	-0.63	2e-05	0.00081	NMU
ENSG00000279495.1	-12.12	-13.58	2.11	1.77	9e-06	0.0005	RP11-521B24.4	ENSG00000125814.15	-8.32	-7.07	-1.8	9.09	2.1e-05	0.00083	NAPB
ENSG00000215915.7	-11.15	-12.41	1.81	3.21	9e-06	0.0005	ATAD3C	ENSG00000236922.7	-14.11	-12.67	-2.08	1	2.1e-05	0.00084	LINC01378
ENSG00000111077.15	-9.07	-9.98	1.32	6.34	8.9e-06	0.0005	TENC1	ENSG00000149575.5	-10.09	-8.85	-1.78	6.53	2.1e-05	0.00084	SCN2B
ENSG00000166387.9	-10.49	-11.39	1.3	4.29	9.4e-06	0.00051	PPFIBP2	ENSG00000134333.11	-8.7	-7.83	-1.25	8.14	2.1e-05	0.00084	LDHA
ENSG00000164684.11	-8.87	-9.75	1.27	6.64	9.2e-06	0.00051	ZNF704	ENSG00000111674.6	-8.23	-7.05	-1.71	9.15	2.1e-05	0.00084	ENO2
ENSG00000055609.15	-8.54	-9.4	1.24	7.12	9.4e-06	0.00051	KMT2C	ENSG00000241563.3	-13.36	-11.96	-2.02	2.01	2.2e-05	0.00085	CORT
ENSG00000183111.9	-9.32	-10.4	1.56	5.91	9.5e-06	0.00052	ARHGEF37	ENSG00000109670.11	-9.07	-8.14	-1.33	7.66	2.2e-05	0.00085	FBXW7
ENSG00000182310.10	-11.03	-12.23	1.74	3.41	9.7e-06	0.00053	SPACA6P	ENSG00000108395.11	-9.35	-8.38	-1.4	7.31	2.2e-05	0.00085	TRIM37
ENSG00000272755.1	-10.73	-12.39	2.4	3.71	1e-05	0.00054	RP11-326G21.1	ENSG00000224116.4	-13.36	-11.99	-1.97	1.98	2.2e-05	0.00086	INHBA-AS1
ENSG00000198732.8	-9.47	-10.42	1.37	5.74	1e-05	0.00054	SMOC1	ENSG00000162543.5	-12.19	-11	-1.72	3.45	2.2e-05	0.00086	UBXN10
ENSG00000164050.10	-8.38	-9.28	1.3	7.34	1e-05	0.00054	PLXNB1	ENSG00000129951.16	-12.37	-11.07	-1.88	3.32	2.2e-05	0.00086	LPPR3
ENSG00000146122.14	-7.82	-8.95	1.63	8.06	1.1e-05	0.00057	DAAM2	ENSG00000065989.13	-10.45	-9.61	-1.22	5.58	2.2e-05	0.00086	PDE4A
ENSG00000259433.2	-13.39	-15.73	3.37	-0.16	1.1e-05	0.00058	CTD-2651B20.4	ENSG00000162188.5	-10.07	-8.82	-1.79	6.57	2.3e-05	0.00087	GNG3
ENSG00000198740.6	-9.05	-10.33	1.85	6.23	1.1e-05	0.00058	ZNF652	ENSG00000233532.3	-15.24	-13.58	-2.39	-0.31	2.3e-05	0.00088	LINC00460
ENSG00000137177.16	-9.37	-10.21	1.22	5.94	1.1e-05	0.00058	KIF13A	ENSG00000187730.7	-11.11	-9.71	-2.02	5.25	2.3e-05	0.00088	GABRD
ENSG00000109458.6	-8.58	-9.46	1.26	7.05	1.1e-05	0.00058	GAB1	ENSG00000110148.7	-12.43	-11.1	-1.92	3.26	2.3e-05	0.00088	CCKBR
ENSG00000260336.1	-10.22	-11.27	1.51	4.63	1.2e-05	0.00059	RP11-395B7.7	ENSG00000242173.6	-10.49	-9.72	-1.1	5.46	2.4e-05	0.00089	ARHGDIG
ENSG00000196569.9	-10.08	-11	1.33	4.88	1.2e-05	0.00059	LAMA2	ENSG00000188042.6	-10.49	-9.43	-1.53	5.76	2.4e-05	0.00089	ARL4C
ENSG00000166912.14	-8.51	-9.4	1.29	7.15	1.2e-05	0.00059	MTMR10	ENSG00000138028.12	-11.32	-10.34	-1.41	4.47	2.3e-05	0.00089	CGREF1
ENSG00000165185.12	-9.89	-10.78	1.28	5.17	1.2e-05	0.00059	KIAA1958	ENSG00000105649.7	-9.76	-8.34	-2.05	7.21	2.4e-05	0.00089	RAB3A
ENSG00000112303.11	-12.06	-14.06	2.9	1.75	1.2e-05	0.00059	VNN2	ENSG00000179603.15	-12.86	-11.73	-1.63	2.42	2.4e-05	0.0009	GRM8
ENSG00000054598.6	-10.59	-11.91	1.9	3.99	1.2e-05	0.00059	FOXC1	ENSG00000177380.11	-10.39	-9.5	-1.28	5.73	2.4e-05	0.0009	PPFIA3
ENSG00000012817.13	-12.81	-16.33	5.09	0.55	1.2e-05	0.00059	KDM5D	ENSG00000160145.13	-9.4	-8.44	-1.4	7.23	2.4e-05	0.0009	KALRN
ENSG00000257315.1	-10.54	-11.69	1.67	4.13	1.2e-05	0.0006	ZBED6	ENSG00000145087.10	-10.28	-9.01	-1.84	6.29	2.4e-05	0.0009	STXBP5L
ENSG00000173473.8	-9.41	-10.4	1.43	5.81	1.2e-05	0.0006	SMARCC1	ENSG00000139112.8	-8.7	-7.79	-1.31	8.18	2.4e-05	0.0009	GABARAPL1
ENSG00000164938.11	-10.29	-11.34	1.52	4.52	1.2e-05	0.0006	TP53INP1	ENSG00000135426.12	-9.93	-8.59	-1.94	6.87	2.5e-05	0.0009	TESPA1
ENSG00000166265.9	-10.73	-11.89	1.68	3.85	1.3e-05	0.00061	CYYR1	ENSG00000128683.11	-10.02	-8.59	-2.06	6.85	2.4e-05	0.0009	GAD1
ENSG00000160111.10	-11.17	-12.2	1.48	3.26	1.3e-05	0.00061	CPAMD8	ENSG00000106367.11	-10.55	-9.67	-1.27	5.48	2.5e-05	0.0009	AP1S1
ENSG00000270629.3	-9.43	-10.51	1.54	5.75	1.3e-05	0.00063	NBPF14	ENSG00000104361.7	-10.59	-9.63	-1.38	5.5	2.4e-05	0.0009	NIPAL2
ENSG00000261490.1	-12.25	-13.76	2.17	1.57	1.3e-05	0.00063	RP11-448G15.3	ENSG00000239672.5	-10.76	-9.87	-1.27	5.19	2.5e-05	0.00091	NME1
ENSG00000184208.10	-9.66	-10.64	1.41	5.45	1.4e-05	0.00064	C22orf46	ENSG00000177875.4	-11.61	-10.29	-1.9	4.43	2.5e-05	0.00091	CCDC184
ENSG00000172888.9	-9.65	-10.55	1.31	5.5	1.4e-05	0.00064	ZNF621	ENSG00000151025.9	-10.41	-9.19	-1.76	6.05	2.5e-05	0.00093	GPR158
ENSG00000198604.8	-10.52	-11.64	1.62	4.17	1.4e-05	0.00066	BAZ1A	ENSG00000121769.5	-11.03	-10.01	-1.47	4.93	2.6e-05	0.00093	FABP3
ENSG00000164406.7	-12.26	-13.55	1.86	1.62	1.4e-05	0.00066	LEAP2	ENSG00000120899.15	-9.42	-8.19	-1.77	7.48	2.6e-05	0.00094	PTK2B
ENSG00000108381.8	-8.75	-9.92	1.69	6.69	1.5e-05	0.00067	ASPA	ENSG00000178965.11	-10.46	-9.27	-1.72	5.95	2.6e-05	0.00095	ERICH3
ENSG00000043355.8	-10.48	-11.71	1.78	4.19	1.6e-05	0.0007	ZIC2	ENSG00000165943.4	-9.27	-8.28	-1.43	7.45	2.7e-05	0.00097	MOAP1
ENSG00000030419.14	-10.16	-11.12	1.37	4.74	1.6e-05	0.0007	IKZF2	ENSG00000145451.10	-11.23	-10.03	-1.72	4.84	2.7e-05	0.00097	GLRA3
ENSG00000270276.2	-11.34	-13.08	2.51	2.83	1.6e-05	0.00071	HIST2H4B	ENSG00000123977.7	-14.71	-13.06	-2.38	0.41	2.7e-05	0.00097	DAW1
ENSG00000122435.7	-10.4	-11.27	1.25	4.43	1.6e-05	0.00071	TRMT13	ENSG00000022556.13	-13.59	-12.13	-2.1	1.76	2.7e-05	0.00097	NLRP2
ENSG00000225697.8	-11.17	-12.24	1.54	3.26	1.7e-05	0.00075	SLC26A6	ENSG00000171132.11	-9.6	-8.5	-1.58	7.08	2.8e-05	0.00098	PRKCE
ENSG00000221817.7	-11.52	-12.84	1.91	2.67	1.8e-05	0.00075	PPP3CB-AS1	ENSG00000214050.5	-13.31	-11.72	-2.29	2.31	2.9e-05	0.001	FBXO16
ENSG00000173209.20	-8.7	-9.69	1.43	6.84	1.8e-05	0.00075	AHSA2	ENSG00000203685.7	-10.48	-9.46	-1.47	5.73	2.9e-05	0.001	C1orf95
ENSG00000166825.11	-12.78	-14.19	2.04	0.86	1.8e-05	0.00075	ANPEP	ENSG00000165973.15	-11.66	-10.16	-2.17	4.57	2.9e-05	0.001	NELL1
ENSG00000129654.7	-11.46	-13.29	2.64	2.63	1.8e-05	0.00075	FOXJ1	ENSG00000136404.13	-11.27	-10.44	-1.19	4.4	2.9e-05	0.001	TM6SF1
ENSG00000064787.10	-7.43	-8.77	1.94	8.55	1.7e-05	0.00075	BCAS1	ENSG00000114023.13	-10.19	-9.37	-1.18	5.94	2.8e-05	0.001	FAM162A
ENSG00000139433.7	-9.2	-10.07	1.25	6.17	1.8e-05	0.00076	GLTP	ENSG00000235961.4	-11.21	-10.04	-1.68	4.84	3.4e-05	0.0011	PNMA6A
ENSG00000104324.13	-10.01	-10.92	1.31	4.98	1.8e-05	0.00076	CPQ	ENSG00000221890.2	-9.1	-7.99	-1.6	7.81	3.1e-05	0.0011	NPTXR
ENSG00000143375.12	-11.31	-12.42	1.6	3.04	1.9e-05	0.00078	CGN	ENSG00000205634.4	-16.08	-13.87	-3.19	-0.79	3.5e-05	0.0011	LINC00898
ENSG00000274286.1	-12.96	-14.67	2.46	0.54	1.9e-05	0.00079	ADRA2B	ENSG00000197860.7	-9.42	-8.48	-1.36	7.17	3.2e-05	0.0011	SGTB
ENSG00000243655.2	-10.22	-11.78	2.24	4.46	1.9e-05	0.00079	RP11-846F4.12	ENSG00000182621.14	-9.42	-8.38	-1.5	7.28	3.1e-05	0.0011	PLCB1
ENSG00000165959.9	-8.3	-9.61	1.89	7.3	2e-05	0.0008	CLMN	ENSG00000175175.5	-10.66	-9.62	-1.51	5.49	3.4e-05	0.0011	PPM1E
ENSG00000049540.14	-10.83	-11.74	1.31	3.8	2e-05	0.0008	ELN	ENSG00000174938.12	-10.04	-8.93	-1.61	6.46	3.2e-05	0.0011	SEZ6L2
ENSG00000249307.3	-12.23	-13.81	2.27	1.59	2e-05	0.00081	LINC01088	ENSG00000172264.14	-11.32	-10.42	-1.3	4.39	3.3e-05	0.0011	MACROD2
ENSG00000138722.7	-11.66	-13.34	2.43	2.38	2e-05	0.00081	MMRN1	ENSG00000168135.4	-11.05	-9.83	-1.76	5.13	3.4e-05	0.0011	KCNJ4
ENSG00000103540.14	-8.07	-9.06	1.42	7.74	2e-05	0.00082	CCP110	ENSG00000167642.10	-10.44	-9.57	-1.27	5.63	3.3e-05	0.0011	SPINT2
ENSG00000213064.7	-9.27	-10.1	1.19	6.08	2.2e-05	0.00086	SFT2D2	ENSG00000147036.9	-12.29	-11.24	-1.52	3.16	3.4e-05	0.0011	LANCL3
ENSG00000134853.9	-9.76	-10.54	1.12	5.4	2.2e-05	0.00086	PDGFRA	ENSG00000145242.11	-11.07	-9.87	-1.73	5.08	3.3e-05	0.0011	EPHA5
ENSG00000121068.11	-11.69	-13.05	1.96	2.41	2.2e-05	0.00086	TBX2	ENSG00000127588.4	-13.91	-12.43	-2.13	1.32	3.6e-05	0.0011	GNG13
ENSG00000010310.6	-11.3	-13.32	2.91	2.82	2.2e-05	0.00086	GIPR	ENSG00000127561.12	-10.26	-9.16	-1.59	6.13	3.3e-05	0.0011	SYNGR3
ENSG00000151414.12	-8.57	-9.59	1.48	7.01	2.3e-05	0.00087	NEK7	ENSG00000114279.11	-9.66	-8.48	-1.71	7.09	3.2e-05	0.0011	FGF12
ENSG00000141506.11	-11.92	-13.19	1.83	2.11	2.3e-05	0.00088	PIK3R5	ENSG00000102468.8	-10.78	-9.51	-1.83	5.57	3.1e-05	0.0011	HTR2A
ENSG00000132780.14	-8.63	-9.6	1.39	6.95	2.3e-05	0.00088	NASP	ENSG00000082458.9	-10.31	-9.33	-1.41	5.93	3.4e-05	0.0011	DLG3
ENSG00000163739.4	-12.09	-13.82	2.49	1.75	2.3e-05	0.00089	CXCL1	ENSG00000077264.12	-10.04	-8.82	-1.76	6.58	3.6e-05	0.0011	PAK3
ENSG00000278192.1	-13.03	-14.45	2.05	0.51	2.5e-05	0.0009	RP5-1056H1.2	ENSG00000058091.14	-9.6	-8.54	-1.52	7.04	3.1e-05	0.0011	CDK14
ENSG00000261121.1	-12.6	-14.06	2.12	1.1	2.4e-05	0.0009	RP11-496D24.2	ENSG00000003147.15	-11.37	-10.15	-1.75	4.66	3.5e-05	0.0011	ICA1
ENSG00000206053.10	-10.06	-11.01	1.36	4.89	2.5e-05	0.0009	HN1L	ENSG00000185352.8	-10.32	-9.12	-1.73	6.15	3.9e-05	0.0012	HS6ST3
ENSG00000165801.7	-9.87	-10.7	1.2	5.22	2.4e-05	0.0009	ARHGEF40	ENSG00000172575.9	-11.02	-9.8	-1.77	5.17	3.8e-05	0.0012	RASGRP1
ENSG00000148143.10	-10.37	-11.23	1.24	4.48	2.5e-05	0.0009	ZNF462	ENSG00000138944.7	-10.48	-9.38	-1.58	5.81	3.9e-05	0.0012	KIAA1644
ENSG00000103449.9	-9.32	-10.17	1.22	6	2.5e-05	0.00092	SALL1	ENSG00000136099.11	-11.55	-10.14	-2.03	4.62	3.9e-05	0.0012	PCDH8
ENSG00000180871.5	-13.09	-14.84	2.53	0.34	2.6e-05	0.00093	CXCR2	ENSG00000108947.4	-11.09	-9.9	-1.72	5.04	3.7e-05	0.0012	EFNB3
ENSG00000166348.15	-8.3	-9.27	1.41	7.42	2.6e-05	0.00093	USP54	ENSG00000263878.1	-13.33	-12.09	-1.79	1.88	4.2e-05	0.0013	DLGAP1-AS4
ENSG00000140575.10	-8.74	-9.74	1.43	6.77	2.6e-05	0.00093	IQGAP1	ENSG00000253368.3	-11.09	-10.07	-1.46	4.85	4.5e-05	0.0013	TRNP1
ENSG00000128309.14	-10.24	-11.19	1.37	4.63	2.7e-05	0.00097	MPST	ENSG00000205710.3	-13.56	-12.26	-1.87	1.61	4.3e-05	0.0013	C17orf107
ENSG00000002016.14	-10.71	-11.62	1.31	3.97	2.7e-05	0.00097	RAD52	ENSG00000186094.14	-12.61	-11.3	-1.89	2.98	4.5e-05	0.0013	AGBL4
ENSG00000104365.11	-9.95	-10.86	1.32	5.07	2.8e-05	0.00099	IKBKB	ENSG00000179115.8	-10.57	-9.73	-1.21	5.41	4.3e-05	0.0013	FARSA
ENSG00000070214.13	-7.59	-8.53	1.36	8.46	2.8e-05	0.00099	SLC44A1	ENSG00000175874.7	-9.23	-7.94	-1.86	7.82	4.1e-05	0.0013	CREG2
ENSG00000198625.10	-9.29	-10.15	1.24	6.04	3e-05	0.001	MDM4	ENSG00000175471.17	-10.24	-9.33	-1.32	5.96	4.4e-05	0.0013	MCTP1
ENSG00000187837.3	-11.48	-13.11	2.36	2.65	2.9e-05	0.001	HIST1H1C	ENSG00000175077.5	-14.17	-12.58	-2.29	1.09	4.3e-05	0.0013	RTP1
ENSG00000179630.8	-9.58	-10.67	1.57	5.53	2.8e-05	0.001	LACC1	ENSG00000169064.10	-12.88	-11.4	-2.14	2.8	4e-05	0.0013	ZBBX
ENSG00000168874.10	-10.42	-11.92	2.16	4.19	2.9e-05	0.001	ATOH8	ENSG00000162621.6	-15.21	-13.41	-2.6	-0.11	4e-05	0.0013	LRRC53
ENSG00000144230.14	-11.14	-12.41	1.83	3.23	3e-05	0.001	GPR17	ENSG00000160014.14	-7.7	-6.61	-1.58	9.82	4.2e-05	0.0013	CALM3
ENSG00000143458.9	-10.12	-10.9	1.13	4.88	2.8e-05	0.001	GABPB2	ENSG00000153558.11	-10.58	-9.62	-1.39	5.53	4.4e-05	0.0013	FBXL2
ENSG00000118707.7	-11.87	-13.11	1.8	2.2	3e-05	0.001	TGIF2	ENSG00000129682.11	-10.66	-9.49	-1.69	5.63	4.5e-05	0.0013	FGF13
ENSG00000104067.14	-8.09	-8.91	1.19	7.79	3e-05	0.001	TJP1	ENSG00000122585.5	-12.11	-10.85	-1.82	3.64	4.3e-05	0.0013	NPY
ENSG00000102221.11	-11.05	-12.08	1.49	3.44	3e-05	0.001	JADE3	ENSG00000122254.6	-11.48	-10.34	-1.65	4.42	4.4e-05	0.0013	HS3ST2
ENSG00000100968.11	-10.7	-11.65	1.37	3.97	2.9e-05	0.001	NFATC4	ENSG00000114573.7	-8.73	-7.71	-1.47	8.25	4.2e-05	0.0013	ATP6V1A
ENSG00000067900.6	-9.28	-10.14	1.24	6.05	3.1e-05	0.001	ROCK1	ENSG00000064763.8	-11.16	-10.25	-1.31	4.64	4e-05	0.0013	FAR2
ENSG00000260589.1	-12.73	-14.12	2.01	0.94	3.3e-05	0.0011	STAM-AS1	ENSG00000006116.3	-10.9	-9.58	-1.9	5.45	4.4e-05	0.0013	CACNG3
ENSG00000235823.1	-10.83	-11.85	1.48	3.76	3.4e-05	0.0011	LINC00263	ENSG00000204071.7	-10.9	-9.91	-1.43	5.1	4.7e-05	0.0014	TCEAL6
ENSG00000204138.10	-9.92	-10.71	1.15	5.16	3.2e-05	0.0011	PHACTR4	ENSG00000188191.12	-9.04	-7.84	-1.73	8	4.6e-05	0.0014	PRKAR1B
ENSG00000197168.9	-11.68	-12.84	1.67	2.49	3.3e-05	0.0011	NEK5	ENSG00000186212.3	-13.26	-11.38	-2.71	2.73	5.1e-05	0.0014	SOWAHB
ENSG00000196739.12	-10.8	-11.78	1.42	3.82	3.2e-05	0.0011	COL27A1	ENSG00000181418.7	-9.32	-8.4	-1.33	7.3	4.9e-05	0.0014	DDN
ENSG00000187699.8	-10.43	-11.28	1.23	4.4	3.6e-05	0.0011	C2orf88	ENSG00000163536.10	-8.64	-7.68	-1.38	8.32	5.1e-05	0.0014	SERPINI1
ENSG00000186951.14	-9.79	-10.7	1.31	5.3	3.3e-05	0.0011	PPARA	ENSG00000157782.7	-9.64	-8.58	-1.53	6.99	4.9e-05	0.0014	CABP1
ENSG00000176720.4	-9.07	-10.04	1.39	6.31	3.4e-05	0.0011	BOK	ENSG00000156687.8	-11.24	-9.97	-1.83	4.91	4.9e-05	0.0014	UNC5D
ENSG00000173039.16	-9.62	-10.52	1.3	5.55	3.5e-05	0.0011	RELA	ENSG00000153820.10	-11.63	-10.33	-1.86	4.38	4.7e-05	0.0014	SPHKAP
ENSG00000170759.10	-7.26	-8.27	1.47	8.91	3.4e-05	0.0011	KIF5B	ENSG00000133134.9	-9.87	-8.99	-1.27	6.47	4.8e-05	0.0014	BEX2
ENSG00000161551.10	-10.63	-11.57	1.35	4.08	3.5e-05	0.0011	ZNF577	ENSG00000122873.9	-10.45	-9.54	-1.3	5.65	4.7e-05	0.0014	CISD1
ENSG00000158169.9	-11.58	-12.85	1.84	2.6	3.3e-05	0.0011	FANCC	ENSG00000117245.10	-11.92	-10.79	-1.62	3.77	4.7e-05	0.0014	KIF17
ENSG00000148204.9	-9.97	-10.82	1.22	5.06	3.3e-05	0.0011	CRB2	ENSG00000112812.13	-13.77	-12.34	-2.06	1.46	4.6e-05	0.0014	PRSS16
ENSG00000139946.7	-10.53	-11.34	1.17	4.28	3.6e-05	0.0011	PELI2	ENSG00000109158.8	-10.1	-8.95	-1.66	6.42	4.6e-05	0.0014	GABRA4
ENSG00000124942.11	-7.13	-8.3	1.68	9.03	3.4e-05	0.0011	AHNAK	ENSG00000106852.13	-11.72	-10.68	-1.5	3.96	4.9e-05	0.0014	LHX6
ENSG00000123636.15	-9.1	-9.93	1.2	6.32	3.5e-05	0.0011	BAZ2B	ENSG00000104888.7	-8.54	-7.3	-1.78	8.76	4.7e-05	0.0014	SLC17A7
ENSG00000123243.12	-10.13	-11.12	1.43	4.77	3.5e-05	0.0011	ITIH5	ENSG00000097021.17	-10.26	-9.18	-1.56	6.11	4.9e-05	0.0014	ACOT7
ENSG00000113594.7	-8.02	-8.85	1.19	7.88	3.6e-05	0.0011	LIFR	ENSG00000265179.4	-14.66	-12.96	-2.46	0.53	5.6e-05	0.0015	RP11-672L10.2
ENSG00000101311.13	-12.04	-13.19	1.66	1.99	3.2e-05	0.0011	FERMT1	ENSG00000168959.12	-11.2	-10.06	-1.64	4.82	5.3e-05	0.0015	GRM5
ENSG00000046651.12	-9.87	-10.72	1.24	5.21	3.4e-05	0.0011	OFD1	ENSG00000158019.18	-11.1	-10.3	-1.16	4.61	5.5e-05	0.0015	BRE
ENSG00000003402.17	-8.88	-9.71	1.2	6.65	3.6e-05	0.0011	CFLAR	ENSG00000067715.11	-7.75	-6.33	-2.04	10.11	5.3e-05	0.0015	SYT1
ENSG00000255389.1	-10.85	-11.8	1.38	3.76	3.9e-05	0.0012	TRAF3IP2-AS1	ENSG00000186479.4	-10.77	-9.62	-1.65	5.45	6e-05	0.0016	RGS7BP
ENSG00000176105.11	-9.48	-10.41	1.33	5.73	3.6e-05	0.0012	YES1	ENSG00000174460.3	-11.52	-10.32	-1.74	4.43	6e-05	0.0016	ZCCHC12
ENSG00000105855.7	-8.01	-8.91	1.31	7.87	4e-05	0.0012	ITGB8	ENSG00000173227.11	-11.08	-10.13	-1.37	4.79	6e-05	0.0016	SYT12
ENSG00000262758.1	-10.93	-11.94	1.46	3.62	4.1e-05	0.0013	CTD-3195I5.1	ENSG00000170324.17	-12.23	-11.03	-1.73	3.4	6e-05	0.0016	FRMPD2
ENSG00000251562.5	-5.84	-6.86	1.47	10.95	4.2e-05	0.0013	MALAT1	ENSG00000168824.12	-10.45	-9.25	-1.72	5.97	5.7e-05	0.0016	D4S234E
ENSG00000230531.1	-12.52	-14.33	2.6	1.12	4.6e-05	0.0013	MTND5P7	ENSG00000168000.12	-9.41	-8.27	-1.65	7.4	5.6e-05	0.0016	BSCL2
ENSG00000224712.8	-11.38	-12.41	1.49	2.96	4.5e-05	0.0013	NPIPA3	ENSG00000145730.18	-9.48	-8.69	-1.14	6.93	6e-05	0.0016	PAM
ENSG00000183580.9	-9.99	-10.76	1.12	5.07	4.1e-05	0.0013	FBXL7	ENSG00000105409.13	-8.9	-7.41	-2.15	8.53	6e-05	0.0016	ATP1A3
ENSG00000165406.13	-9.69	-10.46	1.11	5.51	4.4e-05	0.0013	2015-03-08	ENSG00000198729.4	-11.81	-10.68	-1.63	3.93	6.1e-05	0.0017	PPP1R14C
ENSG00000155324.7	-8.73	-9.71	1.41	6.79	4.1e-05	0.0013	GRAMD3	ENSG00000197444.7	-10.45	-9.5	-1.38	5.7	6.1e-05	0.0017	OGDHL
ENSG00000154856.10	-9.58	-10.38	1.15	5.65	4.5e-05	0.0013	APCDD1	ENSG00000184613.8	-9.07	-7.84	-1.79	7.99	6.2e-05	0.0017	NELL2
ENSG00000154262.10	-11.11	-12.47	1.97	3.25	4.3e-05	0.0013	ABCA6	ENSG00000174469.15	-9.37	-8.45	-1.34	7.23	6.3e-05	0.0017	CNTNAP2
ENSG00000140807.5	-11.02	-12.08	1.52	3.47	4.1e-05	0.0013	NKD1	ENSG00000167371.14	-9.87	-8.77	-1.59	6.7	6.5e-05	0.0017	PRRT2
ENSG00000127329.12	-9.59	-10.41	1.2	5.63	4.1e-05	0.0013	PTPRB	ENSG00000165169.8	-9.57	-8.74	-1.2	6.84	6.5e-05	0.0017	DYNLT3
ENSG00000124215.14	-12.12	-13.51	1.99	1.79	4.1e-05	0.0013	CDH26	ENSG00000156140.6	-12.91	-11.72	-1.71	2.42	6.5e-05	0.0017	ADAMTS3
ENSG00000118729.11	-12.37	-14.06	2.44	1.38	4.5e-05	0.0013	CASQ2	ENSG00000103034.12	-8.35	-7.27	-1.56	8.87	6.4e-05	0.0017	NDRG4
ENSG00000118503.12	-11.51	-12.67	1.67	2.74	4.2e-05	0.0013	TNFAIP3	ENSG00000100600.12	-10.72	-9.94	-1.13	5.14	6.5e-05	0.0017	LGMN
ENSG00000065361.12	-8.73	-9.88	1.67	6.74	4.3e-05	0.0013	ERBB3	ENSG00000086300.13	-9.65	-8.46	-1.72	7.11	6.4e-05	0.0017	SNX10
ENSG00000021300.11	-6.99	-7.97	1.41	9.31	4e-05	0.0013	PLEKHB1	ENSG00000084444.11	-9.95	-9.04	-1.32	6.38	6.6e-05	0.0017	KIAA1467
ENSG00000269940.1	-12.62	-14.01	2	1.09	5.1e-05	0.0014	RP11-73M18.7	ENSG00000073670.11	-10.6	-9.49	-1.61	5.65	6.5e-05	0.0017	ADAM11
ENSG00000260566.2	-10.9	-12.03	1.63	3.62	5.1e-05	0.0014	RP11-20G6.3	ENSG00000235531.7	-12.28	-11.24	-1.51	3.16	6.8e-05	0.0018	RP11-383H13.1
ENSG00000248710.1	-12.49	-13.95	2.11	1.25	4.7e-05	0.0014	RP11-432B6.3	ENSG00000233705.4	-10.52	-9.36	-1.66	5.82	7.1e-05	0.0018	SLC26A4-AS1
ENSG00000223959.6	-10.56	-11.4	1.2	4.22	4.9e-05	0.0014	AFG3L1P	ENSG00000185274.9	-10.29	-9.01	-1.84	6.29	6.8e-05	0.0018	WBSCR17
ENSG00000184486.8	-9.95	-10.73	1.12	5.13	5e-05	0.0014	POU3F2	ENSG00000184347.12	-11.52	-10.58	-1.36	4.15	7.1e-05	0.0018	SLIT3
ENSG00000182158.12	-10.25	-11.01	1.1	4.7	5e-05	0.0014	CREB3L2	ENSG00000074706.11	-9.92	-8.68	-1.79	6.77	6.9e-05	0.0018	IPCEF1
ENSG00000143341.9	-12.7	-14.22	2.19	0.94	4.8e-05	0.0014	HMCN1	ENSG00000070159.11	-11.85	-10.51	-1.93	4.11	6.7e-05	0.0018	PTPN3
ENSG00000140678.14	-10.91	-11.99	1.55	3.62	4.6e-05	0.0014	ITGAX	ENSG00000002746.12	-10.74	-9.48	-1.82	5.62	7e-05	0.0018	HECW1
ENSG00000129493.12	-9.55	-10.39	1.22	5.67	4.6e-05	0.0014	HEATR5A	ENSG00000277586.1	-8.15	-6.87	-1.84	9.37	7.7e-05	0.0019	NEFL
ENSG00000120129.5	-9.06	-9.93	1.25	6.36	4.8e-05	0.0014	DUSP1	ENSG00000198932.10	-9.23	-8.28	-1.37	7.46	7.6e-05	0.0019	GPRASP1
ENSG00000109063.12	-11.64	-12.95	1.88	2.5	5e-05	0.0014	MYH3	ENSG00000196542.6	-11.62	-10.41	-1.74	4.29	7.6e-05	0.0019	SPTSSB
ENSG00000065809.11	-8.24	-9.26	1.47	7.49	4.6e-05	0.0014	FAM107B	ENSG00000151490.11	-11.22	-10.18	-1.5	4.69	7.4e-05	0.0019	PTPRO
ENSG00000279419.1	-10.3	-11.37	1.54	4.5	5.4e-05	0.0015	RP5-907C10.3	ENSG00000139182.11	-9.79	-8.47	-1.9	7.06	7.5e-05	0.0019	CLSTN3
ENSG00000272992.1	-12.98	-14.63	2.38	0.51	5.4e-05	0.0015	RP11-809C18.4	ENSG00000101438.3	-12.7	-11.12	-2.28	3.16	7.7e-05	0.0019	SLC32A1
ENSG00000261596.2	-13.29	-15.05	2.54	0.07	5.2e-05	0.0015	CTB-31N19.3	ENSG00000006432.13	-10.43	-9.41	-1.48	5.8	7.7e-05	0.0019	MAP3K9
ENSG00000203852.3	-12.69	-14.98	3.3	0.82	5.3e-05	0.0015	HIST2H3A	ENSG00000258947.4	-10.16	-8.84	-1.9	6.52	7.9e-05	0.002	TUBB3
ENSG00000164692.15	-10.5	-11.92	2.05	4.1	5.3e-05	0.0015	COL1A2	ENSG00000224982.3	-13.09	-11.77	-1.91	2.31	8.5e-05	0.002	TMEM233
ENSG00000135540.9	-10.51	-11.43	1.33	4.26	5.4e-05	0.0015	NHSL1	ENSG00000214517.6	-9.95	-9.12	-1.2	6.3	8.4e-05	0.002	PPME1
ENSG00000134569.7	-8.11	-9.06	1.36	7.7	5.2e-05	0.0015	LRP4	ENSG00000205562.2	-14.1	-12.41	-2.43	1.3	7.9e-05	0.002	RP11-497E19.1
ENSG00000080573.6	-9.48	-10.23	1.09	5.82	5.1e-05	0.0015	COL5A3	ENSG00000196937.8	-9.12	-8.29	-1.2	7.5	8.2e-05	0.002	FAM3C
ENSG00000179314.11	-9.81	-10.67	1.24	5.29	5.9e-05	0.0016	WSCD1	ENSG00000184524.5	-9.85	-8.9	-1.38	6.57	8.1e-05	0.002	CEND1
ENSG00000177595.15	-10.24	-11.15	1.32	4.65	5.8e-05	0.0016	PIDD1	ENSG00000180720.7	-14.43	-12.8	-2.36	0.77	7.8e-05	0.002	CHRM4
ENSG00000167191.9	-6.75	-7.56	1.17	9.72	5.9e-05	0.0016	GPRC5B	ENSG00000170786.10	-12.79	-11.53	-1.82	2.67	8.1e-05	0.002	SDR16C5
ENSG00000147606.6	-12.93	-14.52	2.3	0.61	5.8e-05	0.0016	SLC26A7	ENSG00000164951.13	-9.23	-8.18	-1.51	7.56	8.5e-05	0.002	PDP1
ENSG00000146733.11	-10.63	-11.45	1.19	4.13	5.9e-05	0.0016	PSPH	ENSG00000149925.14	-7.79	-6.93	-1.24	9.45	8.4e-05	0.002	ALDOA
ENSG00000100242.13	-7.93	-8.78	1.23	8.01	5.7e-05	0.0016	SUN2	ENSG00000137261.11	-10.56	-9.7	-1.23	5.45	8e-05	0.002	KIAA0319
ENSG00000099331.11	-9.08	-10.01	1.35	6.31	5.8e-05	0.0016	MYO9B	ENSG00000131747.12	-15	-13.07	-2.79	0.33	8.2e-05	0.002	TOP2A
ENSG00000092607.11	-12.74	-14.44	2.46	0.85	5.7e-05	0.0016	TBX15	ENSG00000122375.9	-15.37	-13.67	-2.46	-0.44	8.1e-05	0.002	OPN4
ENSG00000047644.15	-10.03	-10.86	1.21	4.99	5.9e-05	0.0016	WWC3	ENSG00000120875.6	-13.3	-11.6	-2.46	2.46	8.1e-05	0.002	DUSP4
ENSG00000264522.3	-9.31	-10.11	1.16	6.04	6.2e-05	0.0017	OTUD7B	ENSG00000113327.12	-9.45	-8.11	-1.93	7.57	7.8e-05	0.002	GABRG2
ENSG00000198826.8	-11.29	-12.57	1.84	3.01	6.4e-05	0.0017	ARHGAP11A	ENSG00000102226.7	-9.05	-8.12	-1.35	7.7	8.5e-05	0.002	USP11
ENSG00000185591.7	-9.48	-10.26	1.12	5.8	6.3e-05	0.0017	SP1	ENSG00000091622.13	-10.17	-9.19	-1.4	6.13	8.5e-05	0.002	PITPNM3
ENSG00000172578.9	-11.77	-12.98	1.74	2.35	6.2e-05	0.0017	KLHL6	ENSG00000081189.11	-8.63	-7.52	-1.6	8.49	8.1e-05	0.002	MEF2C
ENSG00000170802.13	-9.35	-10.18	1.2	5.96	6.6e-05	0.0017	FOXN2	ENSG00000048545.11	-15.06	-13.58	-2.14	-0.27	8.4e-05	0.002	GUCA1A
ENSG00000164627.15	-11.2	-12.2	1.43	3.23	6.6e-05	0.0017	KIF6	ENSG00000005381.7	-14.48	-13.02	-2.11	0.51	8e-05	0.002	MPO
ENSG00000145908.10	-11.47	-12.59	1.61	2.81	6.2e-05	0.0017	ZNF300	ENSG00000213672.5	-10.16	-9.36	-1.15	5.96	8.6e-05	0.0021	NCKIPSD
ENSG00000104205.10	-9.67	-10.55	1.26	5.48	6.3e-05	0.0017	SGK3	ENSG00000172260.11	-9.09	-8.04	-1.51	7.76	8.6e-05	0.0021	NEGR1
ENSG00000082781.9	-9.77	-10.67	1.3	5.33	6.4e-05	0.0017	ITGB5	ENSG00000166922.6	-9.36	-8.38	-1.41	7.3	8.8e-05	0.0021	SCG5
ENSG00000081913.11	-8.61	-9.4	1.15	7.05	6.2e-05	0.0017	PHLPP1	ENSG00000139970.14	-7.96	-6.85	-1.6	9.45	9.1e-05	0.0021	RTN1
ENSG00000196159.9	-10.56	-11.42	1.24	4.21	6.8e-05	0.0018	FAT4	ENSG00000130540.11	-9.66	-8.35	-1.89	7.23	8.9e-05	0.0021	SULT4A1
ENSG00000162772.14	-10.81	-11.83	1.47	3.79	7e-05	0.0018	ATF3	ENSG00000119698.9	-11.03	-10.16	-1.26	4.79	8.7e-05	0.0021	PPP4R4
ENSG00000101542.7	-9.65	-10.36	1.02	5.59	6.9e-05	0.0018	CDH20	ENSG00000111696.9	-10.7	-9.82	-1.27	5.27	8.6e-05	0.0021	NT5DC3
ENSG00000279019.1	-12.08	-13.5	2.04	1.84	7.3e-05	0.0019	RP11-407G23.2	ENSG00000111669.12	-8.52	-7.72	-1.15	8.33	8.8e-05	0.0021	TPI1
ENSG00000260852.1	-12.43	-13.69	1.82	1.4	7.7e-05	0.0019	FBXL19-AS1	ENSG00000072657.6	-10.81	-9.73	-1.55	5.32	8.7e-05	0.0021	TRHDE
ENSG00000233864.5	-14.04	-16.65	3.76	-1.03	7.2e-05	0.0019	TTTY15	ENSG00000250366.2	-11.65	-10.5	-1.66	4.19	9.3e-05	0.0022	TUNAR
ENSG00000105519.10	-10.36	-11.21	1.22	4.5	7.6e-05	0.0019	CAPS	ENSG00000184702.15	-8.93	-8.01	-1.33	7.87	9.2e-05	0.0022	2015-09-05
ENSG00000104332.9	-9.53	-10.79	1.82	5.54	7.7e-05	0.0019	SFRP1	ENSG00000169933.10	-10.8	-9.58	-1.76	5.48	9.4e-05	0.0022	FRMPD4
ENSG00000100181.19	-10.33	-11.21	1.26	4.53	7.4e-05	0.0019	TPTEP1	ENSG00000168539.3	-11.14	-9.71	-2.06	5.23	9.7e-05	0.0022	CHRM1
ENSG00000088888.15	-8.97	-9.81	1.21	6.51	7.6e-05	0.0019	MAVS	ENSG00000165061.12	-11.85	-10.67	-1.71	3.93	9.5e-05	0.0022	ZMAT4
ENSG00000084093.13	-10.44	-11.29	1.22	4.39	7.5e-05	0.0019	REST	ENSG00000143473.9	-11.83	-10.65	-1.7	3.95	9.5e-05	0.0022	KCNH1
ENSG00000013441.13	-7.9	-8.75	1.23	8.05	7.7e-05	0.0019	CLK1	ENSG00000139973.13	-9.69	-8.62	-1.55	6.92	9.1e-05	0.0022	SYT16
ENSG00000012983.9	-8.76	-9.67	1.32	6.78	7.7e-05	0.0019	MAP4K5	ENSG00000135709.10	-9.03	-8.01	-1.47	7.81	9.8e-05	0.0022	KIAA0513
ENSG00000266714.4	-9.8	-10.66	1.25	5.3	8.5e-05	0.002	MYO15B	ENSG00000135324.5	-11.35	-10.13	-1.76	4.7	9.5e-05	0.0022	MRAP2
ENSG00000251143.1	-12.25	-13.5	1.82	1.66	8e-05	0.002	RP11-849H4.4	ENSG00000124191.15	-12.08	-11.06	-1.47	3.42	9.3e-05	0.0022	TOX2
ENSG00000235423.6	-13.06	-14.48	2.05	0.46	8.1e-05	0.002	RP11-282O18.3	ENSG00000115756.10	-9.99	-9.15	-1.21	6.25	9.6e-05	0.0022	HPCAL1
ENSG00000168542.10	-11.88	-13.87	2.87	2	8.2e-05	0.002	COL3A1	ENSG00000106868.14	-12.13	-11.12	-1.47	3.35	9.8e-05	0.0022	SUSD1
ENSG00000166535.17	-11.61	-12.67	1.53	2.63	8.4e-05	0.002	A2ML1	ENSG00000089818.14	-9.6	-8.69	-1.3	6.88	9.8e-05	0.0022	NECAP1
ENSG00000158636.14	-10.02	-10.81	1.14	5.01	8.2e-05	0.002	C11orf30	ENSG00000069712.10	-9.71	-8.88	-1.19	6.64	9.1e-05	0.0022	KIAA1107
ENSG00000154642.8	-9.32	-10.19	1.25	5.99	8.3e-05	0.002	C21orf91	ENSG00000067191.13	-10.38	-9.37	-1.46	5.87	9.3e-05	0.0022	CACNB1
ENSG00000152049.6	-10.59	-11.97	2	3.99	7.8e-05	0.002	KCNE4	ENSG00000042753.9	-10.79	-9.99	-1.15	5.05	9.6e-05	0.0022	AP2S1
ENSG00000146592.14	-9.27	-10.14	1.26	6.06	8.1e-05	0.002	CREB5	ENSG00000242779.4	-12.49	-11.49	-1.45	2.82	0.0001	0.0023	ZNF702P
ENSG00000134294.11	-7.71	-8.55	1.2	8.32	8.4e-05	0.002	SLC38A2	ENSG00000213585.8	-9.06	-8.22	-1.22	7.59	0.0001	0.0023	VDAC1
ENSG00000113578.15	-7.71	-8.65	1.37	8.29	7.9e-05	0.002	FGF1	ENSG00000186732.11	-10.31	-9.25	-1.52	6.02	0.0001	0.0023	MPPED1
ENSG00000006831.9	-8.16	-9.06	1.3	7.65	7.9e-05	0.002	ADIPOR2	ENSG00000178233.15	-9.94	-8.94	-1.45	6.49	0.0001	0.0023	TMEM151B
ENSG00000269113.3	-13.47	-15.6	3.07	-0.23	8.7e-05	0.0021	TRABD2B	ENSG00000174453.7	-12.61	-11.34	-1.83	2.94	0.0001	0.0023	VWC2L
ENSG00000267281.2	-11.85	-13	1.65	2.25	9.1e-05	0.0021	RP11-793H13.10	ENSG00000159363.15	-9.82	-9.02	-1.15	6.46	0.00011	0.0023	ATP13A2
ENSG00000228716.4	-9.68	-10.42	1.06	5.53	8.6e-05	0.0021	DHFR	ENSG00000149927.15	-10.51	-9.55	-1.39	5.63	0.0001	0.0023	DOC2A
ENSG00000158352.13	-9.91	-10.82	1.32	5.12	8.6e-05	0.0021	SHROOM4	ENSG00000132932.14	-10.53	-9.37	-1.68	5.81	0.0001	0.0023	ATP8A2
ENSG00000146648.13	-9.33	-10.21	1.28	5.98	8.6e-05	0.0021	EGFR	ENSG00000131089.11	-9.3	-8.32	-1.42	7.39	0.0001	0.0023	ARHGEF9
ENSG00000251429.1	-9.79	-10.95	1.68	5.2	9.6e-05	0.0022	RP11-597D13.7	ENSG00000124507.8	-9.08	-7.81	-1.83	8.02	0.0001	0.0023	PACSIN1
ENSG00000197779.11	-11.11	-12.04	1.34	3.39	9.6e-05	0.0022	ZNF81	ENSG00000085377.11	-10.86	-10.04	-1.18	4.98	0.0001	0.0023	PREP
ENSG00000165121.10	-12.28	-13.55	1.83	1.6	9.3e-05	0.0022	RP11-213G2.3	ENSG00000178662.13	-9.69	-8.76	-1.34	6.78	0.00011	0.0024	CSRNP3
ENSG00000147488.9	-8.86	-10.05	1.71	6.53	9.6e-05	0.0022	ST18	ENSG00000175352.8	-10.8	-9.57	-1.78	5.5	0.00011	0.0024	NRIP3
ENSG00000123080.8	-10.86	-11.79	1.35	3.75	9.6e-05	0.0022	CDKN2C	ENSG00000170091.8	-9.46	-8.3	-1.67	7.35	0.00011	0.0024	HMP19
ENSG00000114853.11	-9.4	-10.22	1.19	5.9	9.8e-05	0.0022	ZBTB47	ENSG00000166448.12	-9.41	-8.14	-1.84	7.55	0.00011	0.0024	TMEM130
ENSG00000102125.13	-10.15	-10.9	1.08	4.85	9.4e-05	0.0022	TAZ	ENSG00000163399.13	-7.97	-7.06	-1.31	9.23	0.00011	0.0024	ATP1A1
ENSG00000082175.12	-11.9	-13.18	1.84	2.13	9.4e-05	0.0022	PGR	ENSG00000145692.12	-14.36	-13.03	-1.92	0.53	0.00011	0.0024	BHMT
ENSG00000279759.1	-11.3	-12.25	1.37	3.11	0.0001	0.0023	CTC-425O23.5	ENSG00000145545.9	-11.63	-10.72	-1.32	3.96	0.00011	0.0024	SRD5A1
ENSG00000279338.1	-12.77	-14.3	2.21	0.84	0.0001	0.0023	RP1-309I22.2	ENSG00000144834.10	-9.3	-8.17	-1.63	7.54	0.00011	0.0024	TAGLN3
ENSG00000186635.12	-9.46	-10.16	1.01	5.87	0.0001	0.0023	ARAP1	ENSG00000139874.5	-11.34	-10.52	-1.19	4.29	0.00011	0.0024	SSTR1
ENSG00000183963.16	-10.19	-11.29	1.59	4.65	9.9e-05	0.0023	SMTN	ENSG00000132821.9	-10.71	-9.63	-1.56	5.46	0.00011	0.0024	VSTM2L
ENSG00000164161.7	-9.07	-9.94	1.26	6.35	0.0001	0.0023	HHIP	ENSG00000130226.14	-9.8	-8.81	-1.42	6.67	0.00011	0.0024	DPP6
ENSG00000146233.5	-12.38	-13.95	2.27	1.39	0.0001	0.0023	CYP39A1	ENSG00000123416.13	-7.24	-6.29	-1.36	10.33	0.00011	0.0024	TUBA1B
ENSG00000119403.11	-10.03	-10.91	1.26	4.96	0.0001	0.0023	PHF19	ENSG00000117069.12	-11.33	-10.03	-1.88	4.81	0.00011	0.0024	ST6GALNAC5
ENSG00000112851.12	-7.61	-8.69	1.55	8.37	9.9e-05	0.0023	ERBB2IP	ENSG00000102144.11	-8.47	-7.67	-1.15	8.4	0.00011	0.0024	PGK1
ENSG00000060237.14	-7.37	-8.31	1.36	8.78	0.0001	0.0023	WNK1	ENSG00000065325.10	-13.39	-12.2	-1.71	1.74	0.00011	0.0024	GLP2R
ENSG00000188385.9	-9.67	-10.62	1.37	5.45	0.00011	0.0024	JAKMIP3	ENSG00000228543.1	-15.41	-13.72	-2.44	-0.5	0.00011	0.0025	GS1-519E5.1
ENSG00000180730.4	-12.36	-13.62	1.82	1.49	0.00011	0.0024	SHISA2	ENSG00000196990.6	-11.49	-10.14	-1.95	4.64	0.00012	0.0025	FAM163B
ENSG00000177469.12	-9.65	-10.41	1.09	5.56	0.00011	0.0024	PTRF	ENSG00000185567.6	-10.81	-9.82	-1.44	5.23	0.00012	0.0025	AHNAK2
ENSG00000173706.10	-9.65	-10.34	1	5.6	0.00011	0.0024	HEG1	ENSG00000177182.8	-11.59	-10.56	-1.48	4.14	0.00012	0.0025	CLVS1
ENSG00000168487.15	-10.97	-11.89	1.32	3.59	0.00011	0.0024	BMP1	ENSG00000164885.10	-11.13	-10.26	-1.25	4.64	0.00011	0.0025	CDK5
ENSG00000165246.10	-13.39	-16.34	4.26	-0.21	0.00011	0.0024	NLGN4Y	ENSG00000158301.16	-10.07	-8.97	-1.58	6.4	0.00012	0.0025	GPRASP2
ENSG00000130147.13	-9.97	-10.75	1.12	5.09	0.00011	0.0024	SH3BP4	ENSG00000146701.9	-9.73	-8.92	-1.17	6.59	0.00012	0.0025	MDH2
ENSG00000075539.11	-8.4	-9.26	1.23	7.32	0.00011	0.0024	FRYL	ENSG00000141750.6	-10.5	-9.5	-1.44	5.68	0.00012	0.0025	STAC2
ENSG00000272993.1	-11.84	-13.62	2.55	2.1	0.00012	0.0025	RP11-196G18.24	ENSG00000135002.9	-9.86	-9.04	-1.19	6.42	0.00012	0.0025	RFK
ENSG00000197057.6	-13.46	-14.91	2.1	-0.08	0.00012	0.0025	DTHD1	ENSG00000133665.10	-14.59	-13.18	-2.03	0.29	0.00012	0.0025	DYDC2
ENSG00000166224.14	-9.6	-10.39	1.15	5.63	0.00011	0.0025	SGPL1	ENSG00000102385.10	-10.87	-9.83	-1.5	5.18	0.00012	0.0025	DRP2
ENSG00000164889.10	-10.17	-10.95	1.12	4.81	0.00012	0.0025	SLC4A2	ENSG00000088325.13	-13.36	-12.16	-1.73	1.8	0.00012	0.0025	TPX2
ENSG00000142173.12	-11.01	-12.13	1.62	3.47	0.00012	0.0025	COL6A2	ENSG00000072315.3	-14.04	-12.53	-2.17	1.17	0.00012	0.0025	TRPC5
ENSG00000139263.9	-11.43	-12.37	1.37	2.93	0.00011	0.0025	LRIG3	ENSG00000017427.13	-13	-11.76	-1.79	2.35	0.00012	0.0025	IGF1
ENSG00000132781.15	-11.31	-12.23	1.32	3.11	0.00012	0.0025	MUTYH	ENSG00000006740.14	-10.36	-9.42	-1.37	5.82	0.00011	0.0025	ARHGAP44
ENSG00000280287.1	-12.51	-14.01	2.17	1.22	0.00012	0.0026	RP13-554M15.7	ENSG00000186462.8	-9.43	-8.33	-1.58	7.33	0.00012	0.0026	NAP1L2
ENSG00000279833.1	-11.94	-13.07	1.63	2.13	0.00012	0.0026	RP4-742C19.13	ENSG00000134287.7	-8.34	-7.54	-1.16	8.59	0.00012	0.0026	ARF3
ENSG00000115468.9	-8.13	-8.97	1.22	7.73	0.00012	0.0026	EFHD1	ENSG00000133083.12	-8.63	-7.59	-1.51	8.42	0.00013	0.0026	DCLK1
ENSG00000111328.4	-8.29	-9.12	1.19	7.5	0.00013	0.0026	CDK2AP1	ENSG00000126950.7	-10.59	-9.49	-1.59	5.65	0.00012	0.0026	TMEM35
ENSG00000105810.7	-10.04	-10.83	1.14	4.99	0.00013	0.0026	CDK6	ENSG00000067225.15	-7.77	-6.95	-1.17	9.43	0.00013	0.0026	PKM
ENSG00000072736.16	-10.34	-11.12	1.11	4.56	0.00013	0.0026	NFATC3	ENSG00000278727.1	-13.74	-12.29	-2.09	1.53	0.00013	0.0027	AC000403.4
ENSG00000068650.16	-9.24	-9.98	1.06	6.16	0.00012	0.0026	ATP11A	ENSG00000271824.1	-14.55	-13.02	-2.21	0.48	0.00013	0.0027	AC009014.3
ENSG00000067955.11	-9.57	-10.33	1.11	5.68	0.00012	0.0026	CBFB	ENSG00000213190.3	-9.08	-8.04	-1.49	7.77	0.00013	0.0027	MLLT11
ENSG00000008128.20	-10.5	-11.38	1.28	4.29	0.00012	0.0026	CDK11A	ENSG00000213023.7	-11.72	-10.66	-1.52	3.98	0.00013	0.0027	SYT3
ENSG00000279072.1	-13.01	-14.3	1.85	0.57	0.00013	0.0027	RP13-580B18.4	ENSG00000198934.4	-10.43	-9.35	-1.55	5.87	0.00013	0.0027	MAGEE1
ENSG00000249192.1	-8.73	-10.02	1.86	6.69	0.00013	0.0027	CTB-36O1.3	ENSG00000197550.3	-15.21	-13.56	-2.38	-0.28	0.00013	0.0027	RP11-460N11.2
ENSG00000244682.5	-12.21	-14.03	2.63	1.57	0.00013	0.0027	FCGR2C	ENSG00000179542.13	-10.3	-9.44	-1.25	5.82	0.00013	0.0027	SLITRK4
ENSG00000242512.6	-13.25	-14.82	2.27	0.17	0.00013	0.0027	LINC01206	ENSG00000176788.8	-8.84	-7.71	-1.63	8.21	0.00013	0.0027	BASP1
ENSG00000172890.9	-9.84	-10.66	1.19	5.27	0.00013	0.0027	NADSYN1	ENSG00000164326.4	-11.56	-10.46	-1.59	4.26	0.00013	0.0027	CARTPT
ENSG00000162367.9	-11.23	-12.18	1.37	3.21	0.00013	0.0027	TAL1	ENSG00000136531.11	-9.15	-8	-1.66	7.78	0.00013	0.0027	SCN2A
ENSG00000155760.2	-11.09	-12.21	1.62	3.35	0.00013	0.0027	FZD7	ENSG00000124134.6	-10.6	-9.47	-1.63	5.67	0.00013	0.0027	KCNS1
ENSG00000150907.6	-10	-10.74	1.06	5.07	0.00013	0.0027	FOXO1	ENSG00000225465.7	-10.22	-9.02	-1.73	6.3	0.00014	0.0028	RFPL1S
ENSG00000071564.12	-10.49	-11.31	1.19	4.33	0.00013	0.0027	TCF3	ENSG00000198829.6	-15.28	-13.73	-2.24	-0.48	0.00014	0.0028	SUCNR1
ENSG00000279811.1	-12.17	-13.54	1.97	1.73	0.00014	0.0028	RP11-862L9.2	ENSG00000197322.2	-13.58	-11.96	-2.33	1.96	0.00014	0.0028	C17orf102
ENSG00000279789.1	-12.01	-13.04	1.49	2.07	0.00014	0.0028	CTD-2574D22.3	ENSG00000168490.11	-8.94	-7.72	-1.77	8.17	0.00014	0.0028	PHYHIP
ENSG00000276002.1	-13.74	-15.31	2.26	-0.49	0.00014	0.0028	Metazoa_SRP	ENSG00000167654.15	-9.41	-8.43	-1.41	7.23	0.00014	0.0028	ATCAY
ENSG00000198865.7	-10.79	-11.72	1.34	3.86	0.00014	0.0028	CCDC152	ENSG00000165379.11	-11.2	-10.1	-1.59	4.78	0.00014	0.0028	LRFN5
ENSG00000196154.9	-11.57	-13.24	2.4	2.5	0.00014	0.0028	S100A4	ENSG00000164742.12	-9.2	-8.25	-1.38	7.5	0.00014	0.0028	ADCY1
ENSG00000170677.5	-9.82	-10.51	1.01	5.36	0.00014	0.0028	SOCS6	ENSG00000135423.10	-11.26	-10.1	-1.66	4.75	0.00014	0.0028	GLS2
ENSG00000165449.9	-9.72	-10.83	1.59	5.32	0.00014	0.0028	SLC16A9	ENSG00000134986.11	-9.97	-9.2	-1.11	6.21	0.00014	0.0028	NREP
ENSG00000141524.13	-9.68	-10.75	1.55	5.4	0.00014	0.0028	TMC6	ENSG00000132639.10	-7.03	-5.76	-1.83	10.98	0.00014	0.0028	SNAP25
ENSG00000127993.12	-9.61	-10.41	1.15	5.6	0.00014	0.0028	RBM48	ENSG00000070087.11	-8.26	-7.39	-1.26	8.78	0.00014	0.0028	PFN2
ENSG00000124782.17	-11.22	-12.2	1.42	3.21	0.00014	0.0028	RREB1	ENSG00000061918.10	-9.45	-8.5	-1.38	7.14	0.00014	0.0028	GUCY1B3
ENSG00000276550.2	-7.51	-8.66	1.65	8.49	0.00015	0.0029	HERC2P2	ENSG00000047249.14	-9.34	-8.47	-1.24	7.21	0.00014	0.0028	ATP6V1H
ENSG00000272403.1	-13.49	-15.13	2.37	-0.17	0.00015	0.0029	RP1-93H18.7	ENSG00000005486.14	-9.47	-8.67	-1.16	6.96	0.00014	0.0028	RHBDD2
ENSG00000261195.1	-12.37	-13.57	1.73	1.49	0.00015	0.0029	CTD-2380F24.1	ENSG00000250007.4	-14.36	-13.04	-1.91	0.52	0.00015	0.0029	RP11-814P5.1
ENSG00000213186.5	-10.04	-11	1.38	4.92	0.00014	0.0029	TRIM59	ENSG00000189275.3	-14.3	-12.88	-2.04	0.71	0.00015	0.0029	LINC01164
ENSG00000206077.8	-9.51	-10.33	1.19	5.74	0.00015	0.0029	ZDHHC11B	ENSG00000189159.13	-10.85	-9.94	-1.31	5.08	0.00015	0.0029	HN1
ENSG00000187951.8	-12.14	-13.44	1.88	1.79	0.00015	0.0029	ARHGAP11B	ENSG00000171724.2	-10.34	-9.35	-1.43	5.9	0.00015	0.0029	VAT1L
ENSG00000143842.12	-10.57	-11.37	1.16	4.22	0.00015	0.0029	SOX13	ENSG00000167550.8	-13.45	-12.22	-1.79	1.7	0.00015	0.0029	RHEBL1
ENSG00000140848.14	-9.78	-10.52	1.07	5.39	0.00015	0.0029	CPNE2	ENSG00000147571.4	-14.41	-12.21	-3.18	1.5	0.00015	0.0029	CRH
ENSG00000138356.11	-12.28	-13.55	1.84	1.61	0.00015	0.0029	AOX1	ENSG00000147246.7	-13.39	-11.9	-2.16	2.08	0.00014	0.0029	HTR2C
ENSG00000116478.9	-10.05	-10.82	1.1	4.98	0.00015	0.0029	HDAC1	ENSG00000139200.11	-10.14	-9.06	-1.55	6.28	0.00015	0.0029	PIANP
ENSG00000083168.7	-9.32	-10.02	1	6.07	0.00015	0.0029	KAT6A	ENSG00000132386.8	-10.96	-9.95	-1.44	5.02	0.00015	0.0029	SERPINF1
ENSG00000011114.12	-10.07	-10.77	1.01	4.99	0.00015	0.0029	BTBD7	ENSG00000129636.10	-9.39	-8.6	-1.14	7.07	0.00014	0.0029	ITFG1
ENSG00000164330.14	-11.75	-13.06	1.9	2.34	0.00016	0.003	EBF1	ENSG00000111652.7	-10.05	-9.28	-1.11	6.09	0.00015	0.0029	COPS7A
ENSG00000143815.12	-9.91	-10.67	1.1	5.19	0.00016	0.003	LBR	ENSG00000174684.6	-9.13	-8.24	-1.28	7.54	0.00015	0.003	B3GNT1
ENSG00000101639.16	-9.88	-10.61	1.06	5.25	0.00016	0.003	CEP192	ENSG00000172794.17	-11.97	-10.93	-1.51	3.61	0.00016	0.003	RAB37
ENSG00000259891.1	-10.84	-11.91	1.54	3.72	0.00016	0.0031	CTA-204B4.2	ENSG00000125354.20	-10.68	-9.91	-1.11	5.19	0.00016	0.003	2015-09-06
ENSG00000226232.6	-12.27	-13.94	2.42	1.51	0.00016	0.0031	RP11-419C5.2	ENSG00000105220.12	-8.66	-7.8	-1.25	8.19	0.00016	0.003	GPI
ENSG00000215452.3	-12.5	-13.78	1.84	1.29	0.00016	0.0031	ZNF663P	ENSG00000076864.17	-9.51	-8.59	-1.33	7.03	0.00016	0.003	RAP1GAP
ENSG00000188662.6	-13.44	-15.09	2.38	-0.11	0.00017	0.0031	HILS1	ENSG00000270607.1	-12.84	-11.6	-1.79	2.57	0.00016	0.0031	RP11-359E10.1
ENSG00000187079.12	-9.35	-10.14	1.14	5.98	0.00016	0.0031	TEAD1	ENSG00000259583.2	-12.59	-11.42	-1.69	2.86	0.00016	0.0031	RP11-66B24.4
ENSG00000184371.11	-10.04	-10.89	1.22	4.97	0.00016	0.0031	CSF1	ENSG00000204442.3	-10.42	-9.6	-1.19	5.61	0.00016	0.0031	FAM155A
ENSG00000181090.15	-10.03	-10.75	1.03	5.04	0.00016	0.0031	EHMT1	ENSG00000197457.7	-9	-8.08	-1.32	7.76	0.00016	0.0031	STMN3
ENSG00000180354.13	-5.6	-6.64	1.5	11.29	0.00017	0.0031	MTURN	ENSG00000166913.10	-8.13	-7.3	-1.19	8.92	0.00017	0.0031	YWHAB
ENSG00000157483.6	-10.14	-10.96	1.17	4.83	0.00017	0.0031	MYO1E	ENSG00000164100.8	-11.75	-10.6	-1.65	4.04	0.00016	0.0031	NDST3
ENSG00000153094.19	-11.05	-11.97	1.32	3.48	0.00017	0.0031	BCL2L11	ENSG00000163032.9	-7.99	-6.78	-1.75	9.52	0.00016	0.0031	VSNL1
ENSG00000141458.10	-8.95	-9.75	1.16	6.56	0.00016	0.0031	NPC1	ENSG00000154027.16	-8.61	-7.8	-1.17	8.21	0.00017	0.0031	AK5
ENSG00000130699.14	-10.68	-11.46	1.12	4.07	0.00017	0.0031	TAF4	ENSG00000143502.12	-10.97	-9.9	-1.54	5.07	0.00016	0.0031	SUSD4
ENSG00000104447.9	-9.87	-10.67	1.16	5.23	0.00017	0.0031	TRPS1	ENSG00000143194.10	-13.33	-12.21	-1.61	1.74	0.00016	0.0031	MAEL
ENSG00000088836.10	-12.13	-13.33	1.73	1.84	0.00017	0.0031	SLC4A11	ENSG00000125740.11	-13.12	-11.83	-1.86	2.23	0.00017	0.0031	FOSB
ENSG00000079308.14	-8.59	-9.52	1.34	7.02	0.00016	0.0031	TNS1	ENSG00000114631.10	-10.29	-9.47	-1.18	5.8	0.00016	0.0031	PODXL2
ENSG00000065413.14	-10	-10.74	1.07	5.08	0.00017	0.0031	ANKRD44	ENSG00000107518.14	-9.42	-8.38	-1.5	7.28	0.00016	0.0031	ATRNL1
ENSG00000058453.14	-10.34	-11.05	1.03	4.59	0.00016	0.0031	CROCC	ENSG00000105270.12	-8.63	-7.78	-1.22	8.22	0.00017	0.0031	CLIP3
ENSG00000251660.1	-13.2	-15.07	2.7	0.17	0.00018	0.0032	AC007036.5	ENSG00000073969.16	-8.45	-7.32	-1.64	8.78	0.00016	0.0031	NSF
ENSG00000223804.3	-12.02	-13.25	1.78	1.98	0.00018	0.0032	CH17-472G23.2	ENSG00000188730.4	-11.77	-10.7	-1.55	3.92	0.00017	0.0032	VWC2
ENSG00000183793.11	-11	-12.2	1.72	3.45	0.00017	0.0032	NPIPA5	ENSG00000185164.12	-9.11	-8.35	-1.1	7.44	0.00017	0.0032	NOMO2
ENSG00000172466.13	-8.49	-9.2	1.03	7.26	0.00017	0.0032	ZNF24	ENSG00000171450.5	-11.12	-9.76	-1.96	5.18	0.00018	0.0032	CDK5R2
ENSG00000147050.12	-9.83	-10.56	1.06	5.32	0.00018	0.0032	KDM6A	ENSG00000168081.6	-14.14	-12.49	-2.37	1.2	0.00018	0.0032	PNOC
ENSG00000145423.4	-10.75	-11.84	1.57	3.84	0.00017	0.0032	SFRP2	ENSG00000154277.10	-8.18	-7.14	-1.49	9.07	0.00017	0.0032	UCHL1
ENSG00000122786.17	-8.36	-9.44	1.56	7.29	0.00018	0.0032	CALD1	ENSG00000138311.13	-9.24	-8.41	-1.21	7.32	0.00018	0.0032	ZNF365
ENSG00000076928.15	-9.78	-10.49	1.02	5.39	0.00017	0.0032	ARHGEF1	ENSG00000183454.11	-10.21	-8.98	-1.77	6.34	0.00019	0.0033	GRIN2A
ENSG00000020633.16	-12.77	-14.39	2.33	0.81	0.00017	0.0032	RUNX3	ENSG00000171314.8	-8.51	-7.73	-1.12	8.32	0.00018	0.0033	PGAM1
ENSG00000007372.18	-9.66	-10.55	1.29	5.5	0.00017	0.0032	PAX6	ENSG00000145920.12	-8.25	-7.08	-1.68	9.1	0.00018	0.0033	CPLX2
ENSG00000257270.1	-13.2	-14.79	2.3	0.23	0.00019	0.0033	RP11-521B24.5	ENSG00000129990.12	-10.65	-9.42	-1.77	5.71	0.00018	0.0033	SYT5
ENSG00000233695.2	-13.1	-14.39	1.86	0.45	0.00018	0.0033	GAS6-AS1	ENSG00000119866.18	-11.15	-10.13	-1.47	4.76	0.00018	0.0033	BCL11A
ENSG00000231738.8	-11.2	-12.64	2.08	3.09	0.00019	0.0033	TSPAN19	ENSG00000115840.11	-9.98	-9.11	-1.26	6.3	0.00019	0.0033	SLC25A12
ENSG00000187513.8	-11.75	-13.07	1.9	2.33	0.00019	0.0033	GJA4	ENSG00000106683.12	-9.97	-9.13	-1.22	6.28	0.00018	0.0033	LIMK1
ENSG00000184384.11	-10.59	-11.41	1.2	4.19	0.00019	0.0033	MAML2	ENSG00000204851.6	-10.02	-8.92	-1.59	6.47	0.00019	0.0034	PNMAL2
ENSG00000184221.10	-8.98	-9.81	1.2	6.5	0.00018	0.0033	OLIG1	ENSG00000183166.8	-10.63	-9.71	-1.33	5.42	0.00019	0.0034	CALN1
ENSG00000160200.15	-9.99	-10.82	1.2	5.05	0.00018	0.0033	CBS	ENSG00000155093.15	-9.66	-8.68	-1.41	6.87	0.00019	0.0034	PTPRN2
ENSG00000140022.7	-9.62	-10.43	1.17	5.59	0.00018	0.0033	STON2	ENSG00000145864.10	-9.14	-7.93	-1.75	7.87	0.00019	0.0034	GABRB2
ENSG00000117266.13	-8.34	-9.49	1.66	7.3	0.00018	0.0033	CDK18	ENSG00000117724.10	-13.04	-12	-1.5	2.07	0.00019	0.0034	CENPF
ENSG00000107829.11	-9.13	-10.03	1.3	6.25	0.00018	0.0033	FBXW4	ENSG00000109832.10	-11.1	-10.3	-1.16	4.61	0.00019	0.0034	DDX25
ENSG00000251544.1	-9.9	-11.92	2.92	4.83	0.00019	0.0034	MTND5P12	ENSG00000240707.2	-15.22	-13.65	-2.27	-0.38	0.0002	0.0035	LINC01168
ENSG00000172572.6	-11.53	-12.58	1.51	2.74	0.00019	0.0034	PDE3A	ENSG00000185345.16	-11.55	-10.72	-1.19	3.99	0.0002	0.0035	PARK2
ENSG00000234769.6	-9.99	-10.69	1.01	5.1	0.0002	0.0035	WASH4P	ENSG00000158008.7	-11.25	-10.27	-1.42	4.58	0.0002	0.0035	EXTL1
ENSG00000197594.9	-12.51	-13.66	1.65	1.32	0.0002	0.0035	ENPP1	ENSG00000157168.16	-13.31	-11.94	-1.98	2.05	0.0002	0.0035	NRG1
ENSG00000185585.17	-11.37	-12.67	1.88	2.9	0.0002	0.0035	OLFML2A	ENSG00000115353.8	-13.88	-12.46	-2.06	1.3	0.0002	0.0035	TACR1
ENSG00000168152.10	-10.88	-11.73	1.22	3.75	0.0002	0.0035	THAP9	ENSG00000105223.16	-9.11	-8.2	-1.32	7.59	0.0002	0.0035	PLD3
ENSG00000145246.11	-10.65	-11.5	1.23	4.09	0.0002	0.0035	ATP10D	ENSG00000162373.10	-12.13	-11.21	-1.34	3.25	0.00021	0.0036	BEND5
ENSG00000126562.14	-13.5	-14.88	1.99	-0.12	0.0002	0.0035	WNK4	ENSG00000105568.15	-8.93	-8.13	-1.15	7.74	0.00021	0.0036	PPP2R1A
ENSG00000095015.5	-10.75	-11.54	1.15	3.97	0.0002	0.0035	MAP3K1	ENSG00000036530.6	-10.2	-9.48	-1.04	5.83	0.00021	0.0036	CYP46A1
ENSG00000084636.15	-9.19	-10.1	1.32	6.16	0.0002	0.0035	COL16A1	ENSG00000270235.1	-14.06	-12.83	-1.77	0.84	0.00021	0.0037	RP11-122K13.14
ENSG00000132669.10	-9.78	-10.6	1.19	5.35	0.00021	0.0036	RIN2	ENSG00000261037.1	-13.92	-12.51	-2.04	1.23	0.00021	0.0037	CTC-471C19.1
ENSG00000260418.1	-11.67	-12.83	1.66	2.5	0.00022	0.0037	RP3-406A7.7	ENSG00000248383.4	-13.19	-11.92	-1.83	2.1	0.00022	0.0037	PCDHAC1
ENSG00000198156.8	-12.12	-13.21	1.58	1.89	0.00021	0.0037	NPIPB6	ENSG00000185518.9	-8.95	-7.78	-1.69	8.1	0.00021	0.0037	SV2B
ENSG00000176641.8	-10.41	-11.45	1.51	4.36	0.00021	0.0037	RNF152	ENSG00000172031.6	-11.68	-10.72	-1.38	3.93	0.00022	0.0037	EPHX4
ENSG00000168389.15	-10.53	-11.36	1.21	4.27	0.00021	0.0037	MFSD2A	ENSG00000156515.19	-9.11	-8.31	-1.15	7.48	0.00022	0.0037	HK1
ENSG00000163029.13	-10	-10.7	1.01	5.09	0.00021	0.0037	SMC6	ENSG00000135519.6	-10.37	-9.47	-1.3	5.77	0.00022	0.0037	KCNH3
ENSG00000141965.4	-10.68	-11.45	1.11	4.08	0.00022	0.0037	FEM1A	ENSG00000128285.4	-12.87	-11.63	-1.79	2.53	0.00022	0.0037	MCHR1
ENSG00000128915.9	-9.69	-10.42	1.05	5.52	0.00022	0.0037	ICE2	ENSG00000011677.10	-11.1	-9.92	-1.71	5.01	0.00021	0.0037	GABRA3
ENSG00000120693.11	-9.71	-10.45	1.07	5.48	0.00022	0.0037	SMAD9	ENSG00000171243.7	-12.66	-11.27	-2	3	0.00022	0.0038	SOSTDC1
ENSG00000095739.9	-10.99	-11.83	1.21	3.6	0.00022	0.0037	BAMBI	ENSG00000133985.2	-10.74	-9.88	-1.24	5.19	0.00022	0.0038	TTC9
ENSG00000196329.8	-10.74	-11.84	1.58	3.85	0.00023	0.0038	GIMAP5	ENSG00000131378.11	-10.88	-10.05	-1.2	4.95	0.00023	0.0038	RFTN1
ENSG00000188269.6	-12.94	-14.44	2.17	0.62	0.00023	0.0038	OR7A5	ENSG00000113749.6	-13.67	-12.47	-1.73	1.35	0.00022	0.0038	HRH2
ENSG00000168887.8	-10.77	-11.57	1.15	3.93	0.00022	0.0038	C2orf68	ENSG00000223812.3	-14.02	-12.73	-1.86	0.96	0.00024	0.0039	LINCR-0002
ENSG00000144847.10	-9.71	-10.4	1.01	5.51	0.00022	0.0038	IGSF11	ENSG00000184368.13	-10.24	-9.02	-1.76	6.29	0.00023	0.0039	MAP7D2
ENSG00000143952.17	-10.07	-10.77	1.02	4.99	0.00023	0.0038	VPS54	ENSG00000174996.9	-9.77	-8.97	-1.14	6.52	0.00023	0.0039	KLC2
ENSG00000137478.12	-9.2	-9.94	1.06	6.22	0.00022	0.0038	FCHSD2	ENSG00000169035.9	-12.47	-11.45	-1.47	2.86	0.00024	0.0039	KLK7
ENSG00000125148.6	-8.56	-9.6	1.5	7.02	0.00022	0.0038	MT2A	ENSG00000160716.4	-11.17	-9.89	-1.85	5.02	0.00023	0.0039	CHRNB2
ENSG00000111404.4	-12.5	-13.79	1.85	1.28	0.00023	0.0038	RERGL	ENSG00000122733.12	-9.83	-8.68	-1.65	6.8	0.00023	0.0039	KIAA1045
ENSG00000109790.14	-9.07	-9.88	1.17	6.38	0.00023	0.0038	KLHL5	ENSG00000122574.8	-10.78	-9.75	-1.49	5.31	0.00024	0.0039	WIPF3
ENSG00000100376.9	-10.02	-10.97	1.36	4.95	0.00022	0.0038	FAM118A	ENSG00000070718.9	-9.94	-9.14	-1.16	6.28	0.00023	0.0039	AP3M2
ENSG00000085276.15	-10.58	-11.76	1.7	4.06	0.00023	0.0038	MECOM	ENSG00000008118.7	-10.67	-9.39	-1.85	5.73	0.00023	0.0039	CAMK1G
ENSG00000179818.11	-10.62	-11.44	1.18	4.14	0.00024	0.0039	PCBP1-AS1	ENSG00000205035.6	-13.45	-11.97	-2.13	1.97	0.00025	0.004	RP11-707M1.1
ENSG00000135905.16	-9.19	-9.97	1.13	6.22	0.00023	0.0039	DOCK10	ENSG00000184117.9	-10.49	-9.67	-1.19	5.51	0.00024	0.004	NIPSNAP1
ENSG00000100906.8	-9.28	-10.13	1.23	6.06	0.00023	0.0039	NFKBIA	ENSG00000182389.16	-9.72	-8.69	-1.49	6.83	0.00024	0.004	CACNB4
ENSG00000258890.4	-10.22	-10.91	1	4.78	0.00025	0.004	CEP95	ENSG00000166257.6	-9.46	-8.21	-1.8	7.45	0.00025	0.004	SCN3B
ENSG00000203709.7	-10.4	-11.32	1.33	4.42	0.00024	0.004	C1orf132	ENSG00000161203.11	-8.38	-7.61	-1.11	8.5	0.00024	0.004	AP2M1
ENSG00000187098.12	-10.91	-11.7	1.14	3.74	0.00024	0.004	MITF	ENSG00000159720.9	-9.85	-9.06	-1.15	6.4	0.00025	0.004	ATP6V0D1
ENSG00000162664.14	-9.28	-10.04	1.1	6.1	0.00025	0.004	ZNF326	ENSG00000157445.12	-10.82	-9.81	-1.46	5.23	0.00025	0.004	CACNA2D3
ENSG00000155542.9	-12.29	-13.36	1.54	1.65	0.00024	0.004	SETD9	ENSG00000149054.12	-14.19	-12.83	-1.96	0.79	0.00025	0.004	ZNF215
ENSG00000151726.11	-8.66	-9.61	1.36	6.91	0.00025	0.004	ACSL1	ENSG00000142634.10	-9.87	-9.02	-1.24	6.44	0.00024	0.004	EFHD2
ENSG00000143418.17	-8.87	-9.62	1.08	6.7	0.00024	0.004	CERS2	ENSG00000128656.11	-7.53	-6.52	-1.46	9.97	0.00025	0.004	CHN1
ENSG00000141540.8	-8.42	-9.3	1.27	7.28	0.00024	0.004	TTYH2	ENSG00000123119.9	-8.38	-7.54	-1.22	8.57	0.00024	0.004	NECAB1
ENSG00000136861.15	-9.54	-10.23	1	5.76	0.00024	0.004	CDK5RAP2	ENSG00000088992.15	-12.34	-11.35	-1.43	3.02	0.00024	0.004	TESC
ENSG00000136518.14	-10.71	-11.56	1.22	4	0.00024	0.004	ACTL6A	ENSG00000008735.12	-9.18	-8.42	-1.1	7.34	0.00025	0.004	MAPK8IP2
ENSG00000135720.10	-7.16	-8.12	1.39	9.07	0.00024	0.004	DYNC1LI2	ENSG00000280165.1	-11.4	-10.49	-1.32	4.29	0.00025	0.0041	PCDH20
ENSG00000125285.5	-10.66	-11.48	1.19	4.08	0.00025	0.004	SOX21	ENSG00000272636.3	-10.77	-10.07	-1.01	4.99	0.00025	0.0041	DOC2B
ENSG00000061455.10	-12.58	-13.72	1.65	1.22	0.00025	0.004	PRDM6	ENSG00000240764.3	-11.42	-10.02	-2.02	4.8	0.00025	0.0041	PCDHGC5
ENSG00000006042.9	-9.6	-10.62	1.47	5.53	0.00024	0.004	TMEM98	ENSG00000188674.8	-11.62	-10.58	-1.49	4.11	0.00026	0.0041	C2orf80
ENSG00000272869.3	-12.53	-13.93	2.01	1.21	0.00026	0.0041	CTC-487M23.8	ENSG00000151090.15	-9.65	-8.73	-1.31	6.82	0.00026	0.0041	THRB
ENSG00000112531.14	-6.44	-7.19	1.08	10.2	0.00025	0.0041	QKI	ENSG00000072201.11	-10.77	-9.74	-1.48	5.32	0.00025	0.0041	LNX1
ENSG00000112299.7	-13.38	-15.13	2.52	-0.05	0.00026	0.0041	VNN1	ENSG00000248115.1	-15.08	-13.53	-2.23	-0.22	0.00027	0.0042	RP11-752D24.2
ENSG00000103550.11	-10.32	-11.17	1.23	4.57	0.00025	0.0041	KNOP1	ENSG00000234336.4	-12.91	-11.74	-1.68	2.4	0.00026	0.0042	JAZF1-AS1
ENSG00000056558.8	-10.37	-11.13	1.09	4.53	0.00025	0.0041	TRAF1	ENSG00000198739.8	-11.13	-10.13	-1.44	4.77	0.00026	0.0042	LRRTM3
ENSG00000278891.1	-13.25	-14.53	1.84	0.24	0.00026	0.0042	RP11-246E12.2	ENSG00000185420.16	-11.77	-10.93	-1.21	3.68	0.00026	0.0042	SMYD3
ENSG00000261599.3	-11.46	-12.82	1.96	2.74	0.00027	0.0042	HERC2P8	ENSG00000174516.12	-10.73	-9.98	-1.08	5.09	0.00026	0.0042	PELI3
ENSG00000176771.13	-11.14	-12.1	1.38	3.33	0.00026	0.0042	NCKAP5	ENSG00000146352.10	-9.84	-8.85	-1.43	6.62	0.00026	0.0042	CLVS2
ENSG00000173821.17	-9.02	-9.72	1.01	6.5	0.00026	0.0042	RNF213	ENSG00000138078.13	-7.83	-6.94	-1.27	9.41	0.00026	0.0042	PREPL
ENSG00000170915.8	-8.03	-8.81	1.12	7.9	0.00027	0.0042	PAQR8	ENSG00000137726.13	-8.82	-7.84	-1.41	8.09	0.00026	0.0042	FXYD6
ENSG00000152292.14	-12.89	-14.16	1.84	0.75	0.00026	0.0042	SH2D6	ENSG00000135472.6	-7.96	-7.05	-1.3	9.25	0.00027	0.0042	FAIM2
ENSG00000144214.7	-13.24	-14.56	1.9	0.25	0.00027	0.0042	LYG1	ENSG00000131100.10	-8.92	-8.12	-1.16	7.76	0.00027	0.0042	ATP6V1E1
ENSG00000054690.11	-7.71	-8.72	1.45	8.25	0.00027	0.0042	PLEKHH1	ENSG00000118276.9	-10.2	-9.21	-1.42	6.1	0.00027	0.0042	B4GALT6
ENSG00000280383.1	-12.12	-13.2	1.55	1.89	0.00028	0.0043	CTA-941F9.10	ENSG00000019505.5	-9.53	-8.32	-1.75	7.31	0.00026	0.0042	SYT13
ENSG00000245148.2	-13.61	-15.13	2.18	-0.3	0.00028	0.0043	ARAP1-AS2	ENSG00000013016.12	-9.66	-8.83	-1.19	6.72	0.00026	0.0042	EHD3
ENSG00000213901.8	-13.09	-14.73	2.37	0.38	0.00027	0.0043	SLC23A3	ENSG00000273079.2	-10	-8.87	-1.64	6.54	0.00027	0.0043	GRIN2B
ENSG00000166592.9	-13.32	-14.7	2	0.13	0.00028	0.0043	RRAD	ENSG00000261325.1	-14.17	-12.97	-1.73	0.65	0.00028	0.0043	AC140542.2
ENSG00000163516.11	-9.7	-10.4	1.02	5.53	0.00027	0.0043	ANKZF1	ENSG00000260001.4	-13.33	-12.23	-1.59	1.73	0.00028	0.0043	TGFBR3L
ENSG00000163141.16	-13.3	-14.95	2.37	0.09	0.00027	0.0043	BNIPL	ENSG00000258986.4	-10.97	-10.22	-1.08	4.75	0.00027	0.0043	TMEM179
ENSG00000162738.5	-10.57	-11.32	1.08	4.24	0.00028	0.0043	VANGL2	ENSG00000231312.4	-12.05	-11.04	-1.46	3.46	0.00028	0.0043	AC007246.3
ENSG00000162600.9	-10.74	-11.56	1.17	3.97	0.00028	0.0043	OMA1	ENSG00000165752.14	-11.08	-10.32	-1.1	4.6	0.00028	0.0043	STK32C
ENSG00000146477.5	-12.1	-13.41	1.88	1.84	0.00028	0.0043	SLC22A3	ENSG00000148925.8	-10.07	-9.31	-1.11	6.06	0.00028	0.0043	BTBD10
ENSG00000105609.14	-12.56	-13.86	1.88	1.21	0.00027	0.0043	LILRB5	ENSG00000117600.10	-10.08	-9.07	-1.46	6.3	0.00027	0.0043	LPPR4
ENSG00000100024.12	-13.69	-15.26	2.27	-0.42	0.00027	0.0043	UPB1	ENSG00000108684.12	-11.8	-10.72	-1.55	3.89	0.00028	0.0043	ASIC2
ENSG00000031081.8	-9.81	-10.73	1.33	5.27	0.00027	0.0043	ARHGAP31	ENSG00000104413.13	-14.61	-13.22	-2.01	0.25	0.00028	0.0043	ESRP1
ENSG00000279038.1	-13.51	-15.06	2.24	-0.18	0.00029	0.0044	RP1-5O6.6	ENSG00000095932.6	-13.5	-12.23	-1.83	1.67	0.00027	0.0043	SMIM24
ENSG00000273142.1	-12.02	-13.06	1.49	2.05	0.00029	0.0044	RP11-458F8.4	ENSG00000054356.11	-9.87	-8.64	-1.77	6.84	0.00028	0.0043	PTPRN
ENSG00000251493.3	-13.03	-14.47	2.07	0.51	0.00029	0.0044	FOXD1	ENSG00000254635.3	-10.82	-10.09	-1.06	4.95	0.00029	0.0044	WAC-AS1
ENSG00000228408.3	-11.12	-12.81	2.44	3.14	0.00029	0.0044	RP1-111D6.3	ENSG00000189241.6	-8.49	-7.55	-1.36	8.52	0.00029	0.0044	TSPYL1
ENSG00000204382.9	-13.05	-15.04	2.87	0.35	0.00029	0.0044	XAGE1B	ENSG00000184905.6	-9.58	-8.85	-1.06	6.73	0.00029	0.0044	TCEAL2
ENSG00000187531.11	-10.78	-11.58	1.15	3.92	0.00029	0.0044	SIRT7	ENSG00000175182.11	-9.99	-9.21	-1.13	6.19	0.00029	0.0044	FAM131A
ENSG00000164171.8	-10.25	-11.1	1.22	4.66	0.00029	0.0044	ITGA2	ENSG00000166924.6	-10.8	-9.9	-1.31	5.14	0.00029	0.0044	NYAP1
ENSG00000154898.13	-11.16	-11.99	1.2	3.36	0.00029	0.0044	CCDC144CP	ENSG00000163618.15	-9.58	-8.44	-1.64	7.16	0.00029	0.0044	CADPS
ENSG00000134955.9	-11.75	-12.7	1.37	2.47	0.00029	0.0044	SLC37A2	ENSG00000157219.3	-12.02	-10.63	-2.01	3.92	0.00029	0.0044	HTR5A
ENSG00000126860.9	-8.7	-9.48	1.12	6.93	0.00029	0.0044	EVI2A	ENSG00000144331.16	-11.11	-10.09	-1.47	4.82	0.00029	0.0044	ZNF385B
ENSG00000071991.6	-9.89	-10.8	1.32	5.15	0.00029	0.0044	CDH19	ENSG00000106089.9	-10.18	-9.04	-1.65	6.29	0.00029	0.0044	STX1A
ENSG00000260911.2	-12.9	-14.39	2.15	0.66	0.0003	0.0045	RP11-196G11.2	ENSG00000072832.12	-9.74	-8.95	-1.15	6.56	0.00029	0.0044	CRMP1
ENSG00000197948.8	-10.79	-11.62	1.2	3.9	0.00031	0.0045	FCHSD1	ENSG00000067057.14	-9.18	-8.48	-1.01	7.28	0.00029	0.0044	PFKP
ENSG00000177943.11	-11.82	-12.74	1.33	2.38	0.0003	0.0045	MAMDC4	ENSG00000164588.4	-10.51	-9.32	-1.71	5.87	0.0003	0.0045	HCN1
ENSG00000124126.11	-8.2	-9	1.15	7.64	0.0003	0.0045	PREX1	ENSG00000163995.16	-10.49	-9.6	-1.28	5.58	0.0003	0.0045	ABLIM2
ENSG00000090376.6	-10.44	-11.48	1.51	4.31	0.00031	0.0045	IRAK3	ENSG00000159164.7	-8.95	-7.93	-1.48	7.94	0.0003	0.0045	SV2A
ENSG00000183864.4	-9	-9.73	1.06	6.51	0.00031	0.0046	TOB2	ENSG00000151952.12	-11.55	-10.51	-1.51	4.21	0.00031	0.0045	TMEM132D
ENSG00000164120.11	-12.37	-13.61	1.8	1.49	0.00031	0.0046	HPGD	ENSG00000135119.12	-11.09	-10.32	-1.11	4.6	0.0003	0.0045	RNFT2
ENSG00000104970.8	-12.21	-13.57	1.96	1.68	0.00032	0.0046	KIR3DX1	ENSG00000111262.4	-10.61	-9.59	-1.47	5.54	0.0003	0.0045	KCNA1
ENSG00000075651.13	-10	-10.84	1.2	5.03	0.00032	0.0046	PLD1	ENSG00000108551.4	-9.85	-9.1	-1.08	6.36	0.0003	0.0045	RASD1
ENSG00000254539.1	-11.53	-12.47	1.36	2.79	0.00033	0.0047	RP4-791M13.3	ENSG00000103723.10	-10.28	-9.29	-1.43	5.99	0.0003	0.0045	AP3B2
ENSG00000230528.5	-13.09	-14.65	2.25	0.39	0.00032	0.0047	NOS2P3	ENSG00000101210.8	-9.07	-7.91	-1.67	7.92	0.0003	0.0045	EEF1A2
ENSG00000181722.13	-13.16	-14.45	1.86	0.37	0.00032	0.0047	ZBTB20	ENSG00000223572.7	-10.89	-9.73	-1.68	5.29	0.00032	0.0046	CKMT1A
ENSG00000152284.4	-11.66	-12.63	1.4	2.59	0.00032	0.0047	TCF7L1	ENSG00000182836.7	-10.9	-9.81	-1.58	5.2	0.00032	0.0046	PLCXD3
ENSG00000151491.10	-9.74	-10.6	1.24	5.39	0.00032	0.0047	EPS8	ENSG00000162426.12	-11.92	-11.07	-1.23	3.48	0.00031	0.0046	SLC45A1
ENSG00000148498.13	-10.23	-11.21	1.41	4.64	0.00032	0.0047	PARD3	ENSG00000160396.8	-13.7	-12.21	-2.14	1.63	0.00031	0.0046	HIPK4
ENSG00000148180.14	-8.27	-9.1	1.19	7.52	0.00033	0.0047	GSN	ENSG00000151229.10	-9.71	-8.75	-1.38	6.77	0.00031	0.0046	SLC2A13
ENSG00000102699.5	-10.09	-10.87	1.12	4.93	0.00032	0.0047	PARP4	ENSG00000145063.12	-14.48	-13.12	-1.97	0.39	0.00031	0.0046	FLJ33534
ENSG00000254912.2	-13.03	-14.51	2.13	0.49	0.00034	0.0048	RP11-632K20.2	ENSG00000136854.15	-8.24	-7.12	-1.63	9.07	0.00031	0.0046	STXBP1
ENSG00000213988.7	-12.55	-13.62	1.54	1.28	0.00033	0.0048	ZNF90	ENSG00000127838.11	-9.99	-9.27	-1.04	6.13	0.00032	0.0046	PNKD
ENSG00000197405.5	-11.95	-13.4	2.08	2.01	0.00033	0.0048	C5AR1	ENSG00000115415.16	-9.65	-8.95	-1.02	6.61	0.00032	0.0046	STAT1
ENSG00000112773.13	-11.51	-12.76	1.8	2.71	0.00033	0.0048	FAM46A	ENSG00000111052.5	-10.42	-9.59	-1.19	5.62	0.00031	0.0046	LIN7A
ENSG00000096696.11	-10.83	-12.27	2.08	3.62	0.00034	0.0048	DSP	ENSG00000107295.9	-9.05	-7.87	-1.7	7.96	0.00031	0.0046	SH3GL2
ENSG00000033327.10	-8.74	-9.65	1.3	6.81	0.00033	0.0048	GAB2	ENSG00000011083.6	-11.03	-10.04	-1.42	4.9	0.00031	0.0046	SLC6A7
ENSG00000255690.2	-9.5	-10.3	1.15	5.77	0.00034	0.0049	TRIL	ENSG00000004059.8	-9.98	-9.29	-1	6.12	0.00031	0.0046	ARF5
ENSG00000172201.8	-9.02	-9.71	1	6.51	0.00034	0.0049	ID4	ENSG00000213424.6	-10.83	-9.8	-1.48	5.24	0.00032	0.0047	KRT222
ENSG00000092529.20	-9.27	-10.07	1.16	6.1	0.00034	0.0049	CAPN3	ENSG00000196368.4	-10.84	-9.78	-1.53	5.25	0.00032	0.0047	NUDT11
ENSG00000278937.1	-10.06	-11	1.35	4.9	0.00035	0.005	RP11-139H14.5	ENSG00000173726.8	-8.36	-7.57	-1.14	8.55	0.00032	0.0047	TOMM20
ENSG00000269825.1	-12.81	-14.11	1.87	0.85	0.00036	0.005	CTD-3099C6.9	ENSG00000169282.15	-10.25	-9.49	-1.09	5.79	0.00033	0.0047	KCNAB1
ENSG00000260578.1	-12.14	-13.3	1.68	1.83	0.00035	0.005	CTD-2541J13.1	ENSG00000106976.16	-8.61	-7.37	-1.79	8.66	0.00033	0.0047	DNM1
ENSG00000258811.1	-13.75	-15.22	2.12	-0.48	0.00036	0.005	CTD-3051D23.1	ENSG00000105376.4	-11.59	-10.12	-2.12	4.63	0.00033	0.0047	ICAM5
ENSG00000254413.6	-11.55	-12.48	1.35	2.76	0.00036	0.005	CHKB-CPT1B	ENSG00000171714.10	-10.42	-9.67	-1.08	5.54	0.00033	0.0048	ANO5
ENSG00000213694.3	-10.44	-11.52	1.56	4.3	0.00036	0.005	S1PR3	ENSG00000148798.7	-9.27	-8.05	-1.76	7.69	0.00034	0.0048	INA
ENSG00000166689.12	-10.96	-11.89	1.34	3.6	0.00035	0.005	PLEKHA7	ENSG00000145863.8	-15.02	-13.43	-2.3	-0.09	0.00033	0.0048	GABRA6
ENSG00000148841.13	-10.98	-12.08	1.58	3.51	0.00036	0.005	ITPRIP	ENSG00000228016.1	-14.02	-12.51	-2.18	1.2	0.00034	0.0049	RAPGEF4-AS1
ENSG00000146674.12	-9.67	-10.71	1.5	5.42	0.00036	0.005	IGFBP3	ENSG00000154096.11	-8.6	-7.53	-1.55	8.5	0.00034	0.0049	THY1
ENSG00000146197.8	-12.75	-14.17	2.04	0.9	0.00036	0.005	SCUBE3	ENSG00000143786.5	-11.66	-10.71	-1.36	3.96	0.00034	0.0049	CNIH3
ENSG00000144283.19	-7.59	-8.7	1.61	8.39	0.00035	0.005	PKP4	ENSG00000110628.11	-13.52	-12.42	-1.59	1.46	0.00034	0.0049	SLC22A18
ENSG00000129474.13	-12.49	-13.72	1.78	1.32	0.00035	0.005	AJUBA	ENSG00000279333.1	-11.6	-10.6	-1.45	4.1	0.00036	0.005	RP11-75I2.3
ENSG00000125144.11	-9.49	-10.78	1.85	5.59	0.00036	0.005	MT1G	ENSG00000250770.2	-15.76	-13.89	-2.69	-0.76	0.00036	0.005	RP5-1063M23.1
ENSG00000076067.9	-9.73	-10.6	1.26	5.41	0.00036	0.005	RBMS2	ENSG00000196950.11	-9.21	-8.39	-1.19	7.36	0.00035	0.005	SLC39A10
ENSG00000223396.2	-12.13	-13.13	1.44	1.91	0.00037	0.0051	RPS10P7	ENSG00000167770.9	-9.84	-9.08	-1.1	6.39	0.00036	0.005	OTUB1
ENSG00000153822.11	-10.77	-11.64	1.25	3.9	0.00036	0.0051	KCNJ16	ENSG00000167037.16	-10.68	-9.78	-1.3	5.32	0.00036	0.005	SGSM1
ENSG00000133561.13	-10.93	-11.88	1.37	3.64	0.00037	0.0051	GIMAP6	ENSG00000159904.9	-15.04	-13.41	-2.36	-0.07	0.00035	0.005	ZNF890P
ENSG00000101974.12	-10.69	-11.59	1.29	4.01	0.00037	0.0051	ATP11C	ENSG00000155052.14	-13.2	-12.05	-1.66	1.96	0.00035	0.005	CNTNAP5
ENSG00000269959.1	-12.82	-14.11	1.85	0.84	0.00037	0.0052	SPACA6P-AS	ENSG00000135749.16	-10.54	-9.73	-1.17	5.42	0.00035	0.005	PCNXL2
ENSG00000236255.1	-12.36	-13.42	1.52	1.56	0.00038	0.0052	AC009404.2	ENSG00000125675.15	-9.44	-8.58	-1.25	7.07	0.00036	0.005	GRIA3
ENSG00000212694.6	-10.72	-11.53	1.17	4	0.00037	0.0052	LINC01089	ENSG00000114948.10	-9.92	-8.84	-1.56	6.6	0.00035	0.005	ADAM23
ENSG00000205364.3	-9.46	-10.65	1.71	5.67	0.00038	0.0052	MT1M	ENSG00000078328.17	-9.35	-8.15	-1.73	7.56	0.00036	0.005	RBFOX1
ENSG00000204381.9	-10.85	-11.74	1.29	3.78	0.00039	0.0052	LAYN	ENSG00000183715.11	-9.62	-8.55	-1.54	7.03	0.00037	0.0051	OPCML
ENSG00000158865.10	-9.89	-11.3	2.04	4.98	0.00038	0.0052	SLC5A11	ENSG00000164620.6	-11.61	-10.6	-1.47	4.09	0.00037	0.0051	RELL2
ENSG00000136541.12	-7.15	-8.07	1.33	9.1	0.00038	0.0052	ERMN	ENSG00000110675.10	-10.05	-9.03	-1.46	6.35	0.00036	0.0051	ELMOD1
ENSG00000110876.9	-10.91	-11.85	1.36	3.68	0.00038	0.0052	SELPLG	ENSG00000272031.2	-11.27	-10.37	-1.3	4.46	0.00038	0.0052	ANKRD34A
ENSG00000085265.8	-13.26	-14.85	2.29	0.14	0.00038	0.0052	FCN1	ENSG00000239911.2	-11.89	-10.98	-1.32	3.59	0.00038	0.0052	PRKAG2-AS1
ENSG00000275355.1	-12.79	-13.96	1.69	0.91	0.0004	0.0053	Metazoa_SRP	ENSG00000215146.4	-12.61	-11.65	-1.38	2.61	0.00038	0.0052	RP11-313J2.1
ENSG00000243708.6	-11.84	-12.83	1.43	2.32	0.00039	0.0053	PLA2G4B	ENSG00000198513.9	-9.5	-8.68	-1.17	6.93	0.00038	0.0052	ATL1
ENSG00000233937.4	-11.76	-12.79	1.49	2.42	0.00039	0.0053	CTC-338M12.4	ENSG00000186297.9	-10.43	-9.34	-1.58	5.88	0.00038	0.0052	GABRA5
ENSG00000180447.6	-11.5	-12.41	1.31	2.85	0.00039	0.0053	GAS1	ENSG00000179222.15	-9.31	-8.5	-1.17	7.2	0.00038	0.0052	MAGED1
ENSG00000177917.8	-10.55	-11.38	1.19	4.23	0.00039	0.0053	ARL6IP6	ENSG00000175497.14	-9.97	-9.13	-1.21	6.28	0.00039	0.0052	DPP10
ENSG00000172716.14	-10.75	-11.61	1.23	3.94	0.00039	0.0053	SLFN11	ENSG00000172247.3	-11.91	-10.83	-1.57	3.73	0.00038	0.0052	C1QTNF4
ENSG00000150760.10	-8.94	-9.78	1.21	6.55	0.00039	0.0053	DOCK1	ENSG00000143164.13	-9.61	-8.87	-1.06	6.7	0.00038	0.0052	DCAF6
ENSG00000273319.1	-13.05	-14.49	2.08	0.48	0.0004	0.0054	RP11-138A9.2	ENSG00000124772.9	-10.71	-9.65	-1.54	5.44	0.00038	0.0052	CPNE5
ENSG00000261696.1	-13.09	-14.25	1.67	0.51	0.0004	0.0054	RP11-354P17.15	ENSG00000123360.9	-10.26	-9.24	-1.46	6.05	0.00038	0.0052	PDE1B
ENSG00000233461.3	-13.61	-15.1	2.14	-0.3	0.0004	0.0054	RP11-295G20.2	ENSG00000115828.13	-11.53	-10.65	-1.28	4.08	0.00038	0.0052	QPCT
ENSG00000198753.9	-8.92	-9.81	1.27	6.56	0.00041	0.0054	PLXNB3	ENSG00000110786.15	-10.37	-9.22	-1.65	6.03	0.00038	0.0052	PTPN5
ENSG00000184007.15	-7.54	-8.41	1.25	8.56	0.0004	0.0054	PTP4A2	ENSG00000068615.14	-10.26	-9.23	-1.49	6.06	0.00038	0.0052	REEP1
ENSG00000179406.6	-11.71	-12.65	1.34	2.53	0.0004	0.0054	LINC00174	ENSG00000013293.5	-10.2	-9.26	-1.35	6.04	0.00038	0.0052	SLC7A14
ENSG00000165476.10	-9.12	-9.85	1.05	6.34	0.0004	0.0054	REEP3	ENSG00000279453.1	-10.46	-9.72	-1.07	5.47	0.00039	0.0053	RP3-425C14.4
ENSG00000141052.15	-12.78	-14.54	2.53	0.77	0.0004	0.0054	MYOCD	ENSG00000182400.12	-9.82	-9.12	-1.02	6.36	0.00039	0.0053	TRAPPC6B
ENSG00000140299.9	-9.48	-10.21	1.05	5.83	0.0004	0.0054	BNIP2	ENSG00000145349.14	-9.45	-8.75	-1.01	6.89	0.00039	0.0053	CAMK2D
ENSG00000124107.5	-12.34	-14.57	3.23	1.33	0.00041	0.0055	SLPI	ENSG00000107954.8	-10.48	-9.66	-1.17	5.52	0.00039	0.0053	NEURL1
ENSG00000263327.4	-13.06	-14.53	2.12	0.46	0.00043	0.0056	TAPT1-AS1	ENSG00000050748.15	-9.15	-8.38	-1.12	7.39	0.00039	0.0053	MAPK9
ENSG00000179195.13	-8.21	-8.94	1.06	7.65	0.00043	0.0056	ZNF664	ENSG00000198010.9	-10.87	-9.92	-1.36	5.09	0.00041	0.0054	DLGAP2
ENSG00000178764.7	-10.01	-10.71	1.01	5.08	0.00042	0.0056	ZHX2	ENSG00000188211.6	-12.18	-11.13	-1.52	3.31	0.00041	0.0054	NCR3LG1
ENSG00000150551.10	-10.78	-11.82	1.5	3.83	0.00043	0.0056	LYPD1	ENSG00000184672.9	-10.51	-9.54	-1.4	5.64	0.0004	0.0054	RALYL
ENSG00000146966.10	-10.08	-10.88	1.15	4.92	0.00043	0.0056	DENND2A	ENSG00000171617.11	-8.08	-6.85	-1.77	9.42	0.00041	0.0054	ENC1
ENSG00000143157.9	-8.74	-9.48	1.07	6.89	0.00043	0.0056	POGK	ENSG00000159082.15	-9.18	-8.37	-1.16	7.38	0.0004	0.0054	SYNJ1
ENSG00000120278.12	-10.24	-10.95	1.02	4.74	0.00043	0.0056	PLEKHG1	ENSG00000156959.8	-10.91	-9.99	-1.32	5.01	0.00041	0.0054	LHFPL4
ENSG00000076053.8	-10.41	-11.12	1.03	4.5	0.00043	0.0056	RBM7	ENSG00000151790.6	-13.83	-12.45	-2	1.33	0.00041	0.0054	TDO2
ENSG00000010379.13	-11.68	-12.93	1.8	2.46	0.00043	0.0056	SLC6A13	ENSG00000132026.11	-13.38	-12.27	-1.6	1.66	0.0004	0.0054	RTBDN
ENSG00000262188.1	-12.97	-14.23	1.83	0.64	0.00044	0.0057	RP11-353N14.4	ENSG00000100554.9	-9.4	-8.67	-1.05	6.99	0.00041	0.0054	ATP6V1D
ENSG00000213999.13	-13.12	-14.47	1.95	0.41	0.00044	0.0057	MEF2B	ENSG00000084764.8	-9.52	-8.68	-1.21	6.93	0.00041	0.0054	MAPRE3
ENSG00000205056.8	-13.45	-15.35	2.74	-0.18	0.00044	0.0057	RP11-693J15.5	ENSG00000075340.20	-9.61	-8.53	-1.56	7.05	0.0004	0.0054	ADD2
ENSG00000198467.11	-10.32	-11.13	1.18	4.58	0.00044	0.0057	TPM2	ENSG00000221823.8	-8.34	-7.45	-1.29	8.68	0.00042	0.0055	PPP3R1
ENSG00000173988.10	-12.48	-13.72	1.79	1.33	0.00044	0.0057	LRRC63	ENSG00000218336.5	-10.87	-9.97	-1.29	5.04	0.00042	0.0055	TENM3
ENSG00000131781.10	-11.51	-12.66	1.65	2.73	0.00044	0.0057	FMO5	ENSG00000204789.4	-10.35	-9.48	-1.25	5.76	0.00042	0.0055	ZNF204P
ENSG00000129566.10	-10.38	-11.22	1.2	4.47	0.00044	0.0057	TEP1	ENSG00000172915.16	-9.77	-8.98	-1.14	6.51	0.00042	0.0055	NBEA
ENSG00000267317.2	-13.3	-14.51	1.76	0.2	0.00045	0.0058	CTB-25B13.12	ENSG00000169744.10	-9.97	-9.01	-1.39	6.4	0.00042	0.0055	LDB2
ENSG00000232682.2	-13.03	-14.38	1.95	0.52	0.00045	0.0058	RP11-388P9.2	ENSG00000165606.6	-14.37	-12.86	-2.18	0.71	0.00042	0.0055	DRGX
ENSG00000187908.13	-12.97	-14.41	2.07	0.59	0.00046	0.0058	DMBT1	ENSG00000163833.7	-13.49	-12.13	-1.96	1.78	0.00042	0.0055	FBXO40
ENSG00000187164.15	-7.47	-8.37	1.31	8.65	0.00045	0.0058	KIAA1598	ENSG00000156395.10	-11.56	-10.64	-1.33	4.07	0.00042	0.0055	SORCS3
ENSG00000130158.11	-10.6	-11.55	1.37	4.12	0.00045	0.0058	DOCK6	ENSG00000118971.5	-9.73	-8.99	-1.07	6.52	0.00042	0.0055	CCND2
ENSG00000274029.1	-12.44	-13.52	1.55	1.44	0.00046	0.0059	RP11-340F14.6	ENSG00000102471.11	-9.03	-8.27	-1.09	7.56	0.00042	0.0055	NDFIP2
ENSG00000234771.3	-11	-11.76	1.08	3.62	0.00046	0.0059	SLC25A25-AS1	ENSG00000101846.6	-10.61	-9.7	-1.31	5.43	0.00041	0.0055	STS
ENSG00000187066.6	-11.85	-12.9	1.52	2.29	0.00046	0.0059	TMEM262	ENSG00000101152.8	-9.11	-8.37	-1.08	7.42	0.00042	0.0055	DNAJC5
ENSG00000108349.12	-8.24	-9.09	1.23	7.55	0.00046	0.0059	CASC3	ENSG00000267473.1	-13.21	-12.21	-1.44	1.79	0.00042	0.0056	AC005789.11
ENSG00000100038.17	-10.87	-11.66	1.14	3.79	0.00047	0.0059	TOP3B	ENSG00000198794.9	-8.74	-7.87	-1.26	8.08	0.00043	0.0056	SCAMP5
ENSG00000068976.11	-10.55	-11.27	1.03	4.29	0.00047	0.0059	PYGM	ENSG00000184156.13	-9.55	-8.59	-1.39	7.01	0.00043	0.0056	KCNQ3
ENSG00000279861.1	-12.09	-13.07	1.41	1.97	0.00048	0.006	RP11-43N16.4	ENSG00000182256.10	-11.89	-10.82	-1.55	3.76	0.00043	0.0056	GABRG3
ENSG00000272906.1	-13.18	-14.57	2.01	0.31	0.00049	0.006	RP11-533E19.7	ENSG00000122584.10	-11.44	-10.51	-1.33	4.25	0.00042	0.0056	NXPH1
ENSG00000235513.1	-12.34	-13.45	1.6	1.57	0.00048	0.006	RP4-756G23.5	ENSG00000089123.13	-12.42	-11.38	-1.5	2.96	0.00044	0.0056	TASP1
ENSG00000233885.5	-12.15	-13.23	1.55	1.85	0.00049	0.006	YEATS2-AS1	ENSG00000061337.13	-10.72	-9.94	-1.12	5.14	0.00042	0.0056	LZTS1
ENSG00000187955.9	-12.03	-13.38	1.95	1.93	0.00048	0.006	COL14A1	ENSG00000060140.6	-12.64	-11.41	-1.77	2.85	0.00042	0.0056	STYK1
ENSG00000174099.8	-10.06	-10.89	1.2	4.95	0.00047	0.006	MSRB3	ENSG00000050628.18	-13.03	-11.89	-1.65	2.2	0.00043	0.0056	PTGER3
ENSG00000168621.12	-13.02	-14.45	2.05	0.51	0.00047	0.006	GDNF	ENSG00000273084.1	-14.63	-13.37	-1.82	0.08	0.00044	0.0057	RP11-1275H24.3
ENSG00000164344.13	-12.1	-13.17	1.56	1.93	0.00048	0.006	KLKB1	ENSG00000253741.1	-12.73	-11.76	-1.4	2.44	0.00045	0.0057	CTD-2292P10.4
ENSG00000149548.12	-12.91	-14.11	1.74	0.74	0.00047	0.006	CCDC15	ENSG00000196230.10	-8.72	-7.93	-1.14	8.03	0.00044	0.0057	TUBB
ENSG00000116679.13	-8.65	-9.44	1.15	6.99	0.00048	0.006	IVNS1ABP	ENSG00000182013.15	-9.19	-8.26	-1.34	7.49	0.00044	0.0057	PNMAL1
ENSG00000101335.7	-10.49	-11.57	1.56	4.22	0.00048	0.006	MYL9	ENSG00000180875.4	-12.31	-11.1	-1.74	3.3	0.00044	0.0057	GREM2
ENSG00000221932.6	-8.97	-9.7	1.06	6.56	0.0005	0.0061	HEPN1	ENSG00000148082.7	-12.27	-11.19	-1.55	3.22	0.00045	0.0057	SHC3
ENSG00000203952.7	-12.1	-13.21	1.6	1.91	0.0005	0.0061	CCDC160	ENSG00000107758.13	-8.89	-8.08	-1.17	7.81	0.00045	0.0057	PPP3CB
ENSG00000197976.8	-10.61	-11.46	1.22	4.14	0.00049	0.0061	AKAP17A	ENSG00000087095.10	-9.38	-8.65	-1.05	7.02	0.00044	0.0057	NLK
ENSG00000126803.9	-8.18	-8.98	1.16	7.67	0.00049	0.0061	HSPA2	ENSG00000204052.4	-12.69	-11.56	-1.63	2.67	0.00046	0.0058	LRRC73
ENSG00000100441.7	-9.74	-10.45	1.02	5.46	0.0005	0.0061	KHNYN	ENSG00000186288.5	-12.32	-11.16	-1.67	3.23	0.00046	0.0058	PABPC1L2A
ENSG00000279576.1	-11.08	-11.95	1.26	3.46	0.0005	0.0062	MALAT1	ENSG00000183186.6	-11.4	-10.68	-1.05	4.1	0.00046	0.0058	C2CD4C
ENSG00000263002.5	-11.11	-11.9	1.13	3.45	0.00051	0.0062	ZNF234	ENSG00000074317.8	-9.31	-8.12	-1.71	7.6	0.00046	0.0058	SNCB
ENSG00000167393.14	-11.76	-12.74	1.41	2.45	0.00051	0.0062	PPP2R3B	ENSG00000186854.8	-12.6	-11.71	-1.28	2.54	0.00046	0.0059	TRABD2A
ENSG00000163132.6	-10.94	-12.13	1.72	3.54	0.00051	0.0062	MSX1	ENSG00000179915.18	-8.75	-7.87	-1.28	8.08	0.00047	0.0059	NRXN1
ENSG00000154734.12	-8.91	-10.05	1.65	6.48	0.00051	0.0062	ADAMTS1	ENSG00000083720.10	-9.35	-8.55	-1.15	7.13	0.00047	0.0059	OXCT1
ENSG00000140836.12	-10.37	-11.18	1.17	4.51	0.00051	0.0062	ZFHX3	ENSG00000278962.1	-14.29	-12.79	-2.16	0.81	0.00048	0.006	RP11-399B17.1
ENSG00000134453.13	-8.87	-9.59	1.04	6.71	0.00051	0.0062	RBM17	ENSG00000198961.7	-7.72	-7	-1.04	9.4	0.00049	0.006	PJA2
ENSG00000119397.14	-10.76	-11.46	1.02	3.99	0.0005	0.0062	CNTRL	ENSG00000197872.9	-9.23	-8.41	-1.19	7.33	0.00049	0.006	FAM49A
ENSG00000254535.3	-13.35	-14.76	2.04	0.07	0.00052	0.0063	PABPC4L	ENSG00000182870.10	-10.99	-10.04	-1.37	4.92	0.00048	0.006	GALNT9
ENSG00000248019.2	-11.1	-12	1.31	3.42	0.00052	0.0063	FAM13A-AS1	ENSG00000172602.7	-11.1	-10.26	-1.2	4.65	0.00048	0.006	RND1
ENSG00000197712.9	-10.67	-11.42	1.08	4.1	0.00051	0.0063	FAM114A1	ENSG00000170027.6	-7.63	-6.73	-1.3	9.71	0.00048	0.006	YWHAG
ENSG00000158373.8	-11.96	-13.11	1.66	2.1	0.00052	0.0063	HIST1H2BD	ENSG00000154146.10	-8.29	-7.25	-1.51	8.91	0.00049	0.006	NRGN
ENSG00000139350.9	-10.83	-11.66	1.19	3.83	0.00052	0.0063	NEDD1	ENSG00000141622.11	-11.53	-10.45	-1.55	4.28	0.00047	0.006	RNF165
ENSG00000130449.5	-9.52	-10.22	1.01	5.78	0.00052	0.0063	ZSWIM6	ENSG00000136883.10	-14.87	-13.34	-2.2	0.04	0.00048	0.006	KIF12
ENSG00000033030.11	-10.48	-11.23	1.08	4.37	0.00052	0.0063	ZCCHC8	ENSG00000133135.11	-12.26	-11.28	-1.41	3.12	0.00048	0.006	RNF128
ENSG00000280206.1	-12.49	-13.65	1.67	1.34	0.00053	0.0064	CTB-193M12.5	ENSG00000125864.9	-13.69	-12.54	-1.66	1.27	0.00048	0.006	BFSP1
ENSG00000272316.1	-10.67	-11.44	1.11	4.1	0.00053	0.0064	XXbac-BPGBPG55C20.2	ENSG00000112290.10	-9.12	-8.22	-1.3	7.57	0.00048	0.006	WASF1
ENSG00000174718.9	-9.9	-10.62	1.05	5.22	0.00053	0.0064	KIAA1551	ENSG00000081803.13	-10.03	-9.19	-1.21	6.19	0.00049	0.006	CADPS2
ENSG00000154175.14	-11.38	-12.32	1.36	3	0.00053	0.0064	ABI3BP	ENSG00000072954.4	-11.2	-10.32	-1.27	4.55	0.00049	0.006	TMEM38A
ENSG00000103995.11	-11.64	-12.6	1.38	2.62	0.00053	0.0064	CEP152	ENSG00000153233.10	-11.82	-10.62	-1.74	4	0.00049	0.0061	PTPRR
ENSG00000227097.5	-13.1	-14.96	2.69	0.33	0.00054	0.0065	RPS28P7	ENSG00000133424.18	-10.4	-9.59	-1.17	5.63	0.0005	0.0061	LARGE
ENSG00000196935.6	-10.38	-11.15	1.11	4.52	0.00055	0.0065	SRGAP1	ENSG00000120738.7	-11.46	-10.53	-1.35	4.22	0.00049	0.0061	EGR1
ENSG00000173110.7	-11.58	-13.13	2.24	2.52	0.00055	0.0065	HSPA6	ENSG00000099814.13	-10.02	-9.2	-1.19	6.18	0.00049	0.0061	CEP170B
ENSG00000144485.8	-10.23	-11.04	1.17	4.7	0.00054	0.0065	HES6	ENSG00000066248.12	-9.85	-8.64	-1.74	6.84	0.00049	0.0061	NGEF
ENSG00000113140.8	-7.61	-8.47	1.25	8.46	0.00054	0.0065	SPARC	ENSG00000151789.7	-11.72	-10.74	-1.42	3.9	0.0005	0.0062	ZNF385D
ENSG00000104885.15	-10.59	-11.35	1.11	4.21	0.00055	0.0065	DOT1L	ENSG00000256008.2	-13.31	-12.2	-1.61	1.77	0.00052	0.0063	RP11-728G15.1
ENSG00000095209.9	-10.73	-11.48	1.08	4.01	0.00054	0.0065	TMEM38B	ENSG00000248905.6	-10.87	-10.05	-1.17	4.96	0.00052	0.0063	FMN1
ENSG00000057468.6	-13.58	-14.85	1.84	-0.19	0.00055	0.0065	MSH4	ENSG00000153956.13	-9.36	-8.61	-1.09	7.07	0.00052	0.0063	CACNA2D1
ENSG00000270419.1	-12.06	-13.09	1.48	1.99	0.00056	0.0066	CAHM	ENSG00000143061.15	-11.84	-10.85	-1.43	3.73	0.00052	0.0063	IGSF3
ENSG00000169554.14	-7.98	-8.8	1.18	7.95	0.00056	0.0066	ZEB2	ENSG00000142686.7	-9.65	-8.91	-1.06	6.64	0.00052	0.0063	C1orf216
ENSG00000141527.14	-12.59	-13.72	1.63	1.22	0.00056	0.0066	CARD14	ENSG00000135439.9	-9.34	-8.41	-1.34	7.28	0.00052	0.0063	AGAP2
ENSG00000134716.7	-10.21	-10.95	1.06	4.76	0.00056	0.0066	CYP2J2	ENSG00000106341.8	-15.09	-13.59	-2.16	-0.29	0.00052	0.0063	PPP1R17
ENSG00000092531.7	-9.95	-10.67	1.03	5.15	0.00057	0.0066	SNAP23	ENSG00000176840.9	-13.22	-12.16	-1.54	1.84	0.00053	0.0064	MIR7-3HG
ENSG00000272760.1	-12.22	-13.34	1.62	1.73	0.00057	0.0067	RP11-5C23.1	ENSG00000168159.10	-9.19	-8.47	-1.04	7.28	0.00053	0.0064	RNF187
ENSG00000261685.2	-11.41	-12.4	1.43	2.94	0.00057	0.0067	RP11-401P9.4	ENSG00000273820.1	-11.63	-10.85	-1.13	3.83	0.00055	0.0065	USP27X
ENSG00000249669.5	-12.84	-14.31	2.12	0.76	0.00057	0.0067	MIR143HG	ENSG00000187094.9	-9.71	-8.88	-1.2	6.64	0.00054	0.0065	CCK
ENSG00000205089.5	-11.81	-12.81	1.44	2.36	0.00058	0.0067	CCNI2	ENSG00000176396.9	-10.99	-10.25	-1.08	4.71	0.00055	0.0065	EID2
ENSG00000179532.10	-10.43	-11.39	1.39	4.35	0.00058	0.0067	DNHD1	ENSG00000172500.10	-10.75	-10.01	-1.07	5.06	0.00055	0.0065	FIBP
ENSG00000174502.16	-12.41	-13.59	1.69	1.45	0.00058	0.0067	SLC26A9	ENSG00000168348.3	-13.47	-12.39	-1.55	1.5	0.00054	0.0065	INSM2
ENSG00000164188.6	-9.41	-10.12	1.03	5.93	0.00057	0.0067	RANBP3L	ENSG00000161082.10	-10.21	-9.36	-1.23	5.94	0.00054	0.0065	CELF5
ENSG00000147113.14	-10.45	-11.25	1.16	4.39	0.00057	0.0067	CXorf36	ENSG00000143590.11	-11.75	-10.89	-1.24	3.74	0.00055	0.0065	EFNA3
ENSG00000115461.4	-8.67	-9.56	1.29	6.92	0.00057	0.0067	IGFBP5	ENSG00000138101.16	-10.95	-10.21	-1.07	4.77	0.00054	0.0065	DTNB
ENSG00000084453.14	-8	-9.01	1.46	7.84	0.00058	0.0067	SLCO1A2	ENSG00000062282.12	-12.38	-11.47	-1.3	2.88	0.00054	0.0065	DGAT2
ENSG00000004838.11	-12.64	-13.77	1.64	1.14	0.00058	0.0067	ZMYND10	ENSG00000059915.14	-9.14	-8.35	-1.13	7.42	0.00055	0.0065	PSD
ENSG00000269713.5	-10.14	-10.84	1.01	4.89	0.00059	0.0068	NBPF9	ENSG00000047597.5	-11.48	-10.35	-1.63	4.4	0.00055	0.0065	XK
ENSG00000242808.5	-7.57	-8.27	1.02	8.6	0.00059	0.0068	SOX2-OT	ENSG00000197586.10	-9.69	-8.92	-1.11	6.62	0.00056	0.0066	ENTPD6
ENSG00000249115.6	-10.83	-11.6	1.11	3.86	0.0006	0.0069	HAUS5	ENSG00000196876.11	-9.81	-8.78	-1.48	6.71	0.00056	0.0066	SCN8A
ENSG00000238245.2	-12.6	-14.26	2.39	1.05	0.00061	0.0069	MYO5BP2	ENSG00000175395.13	-9.7	-8.94	-1.09	6.59	0.00056	0.0066	ZNF25
ENSG00000183801.5	-13.13	-14.45	1.9	0.41	0.0006	0.0069	OLFML1	ENSG00000165152.6	-9.91	-9.08	-1.2	6.35	0.00055	0.0066	TMEM246
ENSG00000160285.12	-8.71	-9.56	1.22	6.88	0.0006	0.0069	LSS	ENSG00000130649.7	-12.19	-11.28	-1.31	3.16	0.00056	0.0066	CYP2E1
ENSG00000154124.4	-10.61	-11.35	1.06	4.19	0.0006	0.0069	OTULIN	ENSG00000184388.5	-12.04	-10.97	-1.55	3.54	0.00057	0.0067	PABPC1L2B
ENSG00000153208.14	-9.88	-10.86	1.41	5.14	0.0006	0.0069	MERTK	ENSG00000183248.9	-10.88	-10.05	-1.19	4.96	0.00057	0.0067	FLJ22184
ENSG00000138434.14	-8.02	-8.75	1.06	7.93	0.00061	0.0069	SSFA2	ENSG00000171224.8	-11.76	-10.81	-1.37	3.82	0.00057	0.0067	C10orf35
ENSG00000276445.1	-12.55	-14.03	2.14	1.17	0.00061	0.007	LLNLR-268E12.1	ENSG00000142149.6	-12.31	-11.17	-1.64	3.23	0.00058	0.0067	HUNK
ENSG00000270223.1	-11.64	-12.61	1.4	2.62	0.00062	0.007	RP13-36G14.4	ENSG00000131507.10	-8.16	-7.36	-1.15	8.85	0.00058	0.0067	NDFIP1
ENSG00000262304.1	-11.32	-12.22	1.3	3.11	0.00061	0.007	TRPV1	ENSG00000101746.13	-11.01	-10.12	-1.28	4.83	0.00057	0.0067	NOL4
ENSG00000261087.1	-9.87	-10.61	1.06	5.26	0.00061	0.007	KB-1460A1.5	ENSG00000082293.10	-14.03	-12.78	-1.8	0.9	0.00058	0.0067	COL19A1
ENSG00000184343.8	-11.38	-12.35	1.41	2.99	0.00061	0.007	SRPK3	ENSG00000007516.11	-9.7	-8.91	-1.13	6.62	0.00057	0.0067	BAIAP3
ENSG00000163297.14	-11.23	-12.23	1.43	3.19	0.00062	0.007	ANTXR2	ENSG00000165023.5	-8.91	-7.83	-1.56	8.06	0.00059	0.0068	DIRAS2
ENSG00000161896.8	-10.99	-12.15	1.68	3.48	0.00061	0.007	IP6K3	ENSG00000144290.14	-9.47	-8.32	-1.66	7.32	0.00059	0.0068	SLC4A10
ENSG00000156925.9	-12.17	-13.48	1.89	1.74	0.00062	0.007	ZIC3	ENSG00000132975.7	-11.29	-10.3	-1.43	4.53	0.00058	0.0068	GPR12
ENSG00000261409.1	-12.11	-13.07	1.39	1.95	0.00063	0.0071	RP6-24A23.7	ENSG00000206052.8	-10.23	-9.22	-1.47	6.08	0.0006	0.0069	DOK6
ENSG00000197355.8	-10.37	-11.11	1.08	4.54	0.00063	0.0071	UAP1L1	ENSG00000158109.12	-9.48	-8.76	-1.03	6.87	0.00061	0.0069	TPRG1L
ENSG00000180071.16	-11.94	-13.22	1.84	2.08	0.00063	0.0071	ANKRD18A	ENSG00000143499.11	-10.36	-9.6	-1.09	5.63	0.00061	0.0069	SMYD2
ENSG00000280213.1	-12.45	-13.69	1.78	1.37	0.00064	0.0072	RP4-591C20.10	ENSG00000128739.18	-8.18	-7.42	-1.09	8.78	0.0006	0.0069	SNRPN
ENSG00000280138.1	-11.36	-12.15	1.14	3.09	0.00065	0.0072	RP11-463O12.5	ENSG00000107242.15	-11.07	-10.34	-1.06	4.59	0.0006	0.0069	PIP5K1B
ENSG00000272597.1	-12.25	-13.38	1.63	1.69	0.00065	0.0072	RP11-446H18.6	ENSG00000092096.12	-8.69	-7.91	-1.12	8.07	0.00061	0.0069	SLC22A17
ENSG00000203666.10	-10.76	-11.7	1.35	3.88	0.00065	0.0072	EFCAB2	ENSG00000225110.1	-13.61	-12.16	-2.1	1.71	0.00061	0.007	LL0XNC01-16G2.1
ENSG00000159176.11	-7.1	-7.81	1.02	9.26	0.00065	0.0072	CSRP1	ENSG00000165995.16	-10.53	-9.81	-1.03	5.35	0.00062	0.007	CACNB2
ENSG00000155111.12	-8.65	-9.53	1.27	6.95	0.00064	0.0072	CDK19	ENSG00000138430.13	-9.62	-8.89	-1.05	6.68	0.00061	0.007	OLA1
ENSG00000138795.7	-11.11	-12.11	1.45	3.37	0.00065	0.0072	LEF1	ENSG00000261675.1	-11.75	-10.7	-1.52	3.94	0.00063	0.0071	RP5-1119A7.17
ENSG00000135111.12	-11.09	-12.24	1.66	3.33	0.00064	0.0072	TBX3	ENSG00000185760.13	-10.06	-8.9	-1.67	6.48	0.00063	0.0071	KCNQ5
ENSG00000123610.4	-12.44	-13.47	1.48	1.46	0.00064	0.0072	TNFAIP6	ENSG00000126602.8	-10.32	-9.61	-1.02	5.65	0.00063	0.0071	TRAP1
ENSG00000074356.14	-10.19	-10.92	1.05	4.8	0.00064	0.0072	C17orf85	ENSG00000069424.12	-9.16	-8.12	-1.5	7.65	0.00063	0.0071	KCNAB2
ENSG00000073605.16	-10.67	-11.37	1.02	4.13	0.00065	0.0072	GSDMB	ENSG00000236901.4	-10.87	-10.04	-1.2	4.98	0.00064	0.0072	MIR600HG
ENSG00000071246.8	-9.56	-10.28	1.03	5.71	0.00065	0.0072	VASH1	ENSG00000173898.9	-9.69	-8.65	-1.49	6.89	0.00064	0.0072	SPTBN2
ENSG00000162998.4	-10.86	-12.08	1.76	3.65	0.00066	0.0073	FRZB	ENSG00000157152.14	-8.97	-7.81	-1.68	8.06	0.00064	0.0072	SYN2
ENSG00000157510.11	-11.74	-12.75	1.45	2.45	0.00066	0.0073	AFAP1L1	ENSG00000144227.4	-14.48	-12.99	-2.15	0.54	0.00065	0.0072	NXPH2
ENSG00000138735.13	-11.05	-11.94	1.29	3.5	0.00066	0.0073	PDE5A	ENSG00000142408.2	-9.98	-8.91	-1.55	6.51	0.00064	0.0072	CACNG8
ENSG00000106823.10	-11.16	-12.36	1.73	3.22	0.00066	0.0073	ECM2	ENSG00000133048.10	-10.13	-8.59	-2.21	6.82	0.00064	0.0072	CHI3L1
ENSG00000272182.1	-12.09	-13.2	1.6	1.92	0.00067	0.0074	RP11-802O23.3	ENSG00000067221.11	-10.86	-10.12	-1.07	4.9	0.00064	0.0072	STOML1
ENSG00000189184.9	-11.21	-12.23	1.48	3.22	0.00067	0.0074	PCDH18	ENSG00000204314.8	-10.29	-9.54	-1.08	5.73	0.00066	0.0073	PRRT1
ENSG00000185291.8	-12.48	-13.96	2.14	1.27	0.00067	0.0074	IL3RA	ENSG00000277203.1	-11.1	-10.39	-1.02	4.52	0.00067	0.0074	F8A1
ENSG00000170275.12	-8.6	-9.36	1.1	7.08	0.00067	0.0074	CRTAP	ENSG00000274021.1	-15.09	-13.78	-1.9	-0.49	0.00068	0.0074	RP11-823E8.3
ENSG00000167244.15	-10.99	-12.47	2.14	3.38	0.00067	0.0074	IGF2	ENSG00000184911.12	-11.89	-10.95	-1.35	3.62	0.00067	0.0074	DMRTC1B
ENSG00000142910.13	-10.71	-11.5	1.14	4.03	0.00068	0.0074	TINAGL1	ENSG00000104722.11	-8.46	-7.33	-1.63	8.76	0.00067	0.0074	NEFM
ENSG00000129422.11	-8.14	-8.89	1.08	7.74	0.00067	0.0074	MTUS1	ENSG00000099365.7	-9.51	-8.42	-1.58	7.21	0.00067	0.0074	STX1B
ENSG00000104419.12	-7.52	-8.28	1.09	8.64	0.00067	0.0074	NDRG1	ENSG00000084070.9	-9.67	-8.95	-1.04	6.59	0.00068	0.0074	SMAP2
ENSG00000271687.1	-7.81	-9.1	1.85	8.01	0.00069	0.0075	MTND5P10	ENSG00000243742.3	-14.3	-13.18	-1.61	0.38	0.00069	0.0075	RPLP0P2
ENSG00000239922.1	-12.16	-13.18	1.46	1.86	0.00069	0.0075	RP11-71N10.1	ENSG00000196277.13	-11.73	-10.93	-1.16	3.71	0.00068	0.0075	GRM7
ENSG00000149633.9	-10.09	-10.9	1.16	4.91	0.00069	0.0075	KIAA1755	ENSG00000157680.13	-10.35	-9.56	-1.14	5.68	0.00069	0.0075	DGKI
ENSG00000117594.7	-11.52	-12.5	1.42	2.79	0.00069	0.0075	HSD11B1	ENSG00000154917.8	-8.42	-7.47	-1.37	8.62	0.00069	0.0075	RAB6B
ENSG00000101605.10	-10.85	-11.71	1.24	3.8	0.00069	0.0075	MYOM1	ENSG00000139190.14	-9.55	-8.75	-1.16	6.85	0.00068	0.0075	VAMP1
ENSG00000057704.8	-9.69	-10.55	1.25	5.47	0.00069	0.0075	TMCC3	ENSG00000095596.9	-14.18	-13.02	-1.68	0.59	0.00069	0.0075	CYP26A1
ENSG00000163909.7	-11.56	-12.61	1.51	2.7	0.0007	0.0076	HEYL	ENSG00000067829.16	-10.71	-9.99	-1.04	5.09	0.00069	0.0075	IDH3G
ENSG00000151552.9	-7.19	-8.08	1.29	9.06	0.0007	0.0076	QDPR	ENSG00000182674.5	-13.2	-11.85	-1.96	2.19	0.0007	0.0076	KCNB2
ENSG00000050344.8	-11.27	-12.11	1.21	3.2	0.0007	0.0076	NFE2L3	ENSG00000181773.6	-14.14	-12.88	-1.82	0.76	0.0007	0.0076	GPR3
ENSG00000090104.9	-9.95	-11.18	1.78	4.95	0.00071	0.0077	RGS1	ENSG00000166159.8	-11.96	-10.64	-1.9	3.93	0.0007	0.0076	LRTM2
ENSG00000174607.8	-8.34	-9.18	1.22	7.42	0.00072	0.0078	UGT8	ENSG00000150995.15	-9.09	-8.23	-1.24	7.56	0.0007	0.0076	ITPR1
ENSG00000270055.1	-10.59	-11.43	1.21	4.18	0.00075	0.0079	CTD-3092A11.2	ENSG00000136928.4	-9.39	-8.24	-1.66	7.44	0.00071	0.0076	GABBR2
ENSG00000258461.3	-11.92	-12.84	1.33	2.23	0.00073	0.0079	RP11-164J13.1	ENSG00000040731.8	-10.66	-9.83	-1.19	5.27	0.0007	0.0076	CDH10
ENSG00000242689.2	-13.17	-14.44	1.83	0.35	0.00074	0.0079	CNTF	ENSG00000105662.13	-9.92	-9.17	-1.08	6.26	0.00071	0.0077	CRTC1
ENSG00000241170.2	-13.28	-14.65	1.97	0.18	0.00074	0.0079	RP11-147I3.1	ENSG00000104044.13	-13.71	-12.53	-1.69	1.27	0.00072	0.0077	OCA2
ENSG00000000460.14	-11.54	-12.39	1.22	2.81	0.00074	0.0079	C1orf112	ENSG00000247081.5	-12.76	-11.21	-2.23	3.05	0.00073	0.0078	BAALC-AS1
ENSG00000279656.1	-12.7	-14.93	3.21	0.81	0.00075	0.008	RP11-298I3.6	ENSG00000120265.14	-8.86	-8.16	-1.02	7.74	0.00072	0.0078	PCMT1
ENSG00000275993.2	-10.15	-11.23	1.56	4.71	0.00075	0.008	CH507-42P11.8	ENSG00000187122.14	-10.3	-9.26	-1.51	6.01	0.00074	0.0079	SLIT1
ENSG00000273151.1	-11.37	-12.14	1.12	3.08	0.00075	0.008	RP11-449P15.2	ENSG00000179841.8	-10.67	-9.67	-1.45	5.43	0.00074	0.0079	AKAP5
ENSG00000270067.1	-12.88	-14.04	1.69	0.8	0.00076	0.008	CTC-487M23.5	ENSG00000166780.8	-9.38	-8.65	-1.05	7.02	0.00074	0.0079	C16orf45
ENSG00000197892.10	-9.37	-10.12	1.08	5.98	0.00076	0.008	KIF13B	ENSG00000008056.10	-8.94	-7.79	-1.67	8.09	0.00073	0.0079	SYN1
ENSG00000196932.9	-12.34	-13.94	2.31	1.44	0.00075	0.008	TMEM26	ENSG00000184203.5	-9.93	-9.23	-1	6.2	0.00076	0.008	PPP1R2
ENSG00000157322.14	-12.44	-13.65	1.75	1.4	0.00076	0.008	CLEC18A	ENSG00000176204.11	-11.45	-10.45	-1.44	4.31	0.00075	0.008	LRRTM4
ENSG00000156218.10	-10.85	-11.55	1.01	3.86	0.00075	0.008	ADAMTSL3	ENSG00000146670.7	-13.39	-12.39	-1.44	1.53	0.00075	0.008	CDCA5
ENSG00000125820.5	-11.36	-12.19	1.2	3.07	0.00075	0.008	NKX2-2	ENSG00000145428.12	-11.43	-10.49	-1.37	4.28	0.00075	0.008	RNF175
ENSG00000005893.13	-7.28	-8.01	1.06	9	0.00075	0.008	LAMP2	ENSG00000124243.15	-11.08	-10.31	-1.1	4.61	0.00076	0.008	BCAS4
ENSG00000273487.1	-11.44	-12.33	1.29	2.94	0.00078	0.0081	RP4-621B10.8	ENSG00000089847.10	-11.06	-10.2	-1.23	4.73	0.00075	0.008	ANKRD24
ENSG00000254592.1	-12.55	-13.56	1.46	1.31	0.00078	0.0081	RP5-1173A5.1	ENSG00000075043.15	-11.12	-10.26	-1.24	4.64	0.00076	0.008	KCNQ2
ENSG00000187922.11	-12.78	-14.18	2.02	0.87	0.00077	0.0081	LCN10	ENSG00000220575.5	-11.85	-10.8	-1.53	3.79	0.00076	0.0081	HTR5AOS
ENSG00000174226.6	-12.92	-14.33	2.03	0.67	0.00078	0.0081	SNX31	ENSG00000198901.11	-11.98	-11.23	-1.09	3.3	0.00078	0.0081	PRC1
ENSG00000163629.10	-9.19	-9.94	1.08	6.23	0.00078	0.0081	PTPN13	ENSG00000197885.8	-10.23	-9.51	-1.03	5.78	0.00078	0.0081	NKIRAS1
ENSG00000150093.16	-8.39	-9.18	1.14	7.37	0.00076	0.0081	ITGB1	ENSG00000106123.9	-9.6	-8.67	-1.34	6.9	0.00077	0.0081	EPHB6
ENSG00000134873.7	-10.15	-10.92	1.11	4.84	0.00078	0.0081	CLDN10	ENSG00000101958.11	-12.84	-11.74	-1.59	2.43	0.00077	0.0081	GLRA2
ENSG00000100146.14	-8.99	-9.76	1.11	6.51	0.00077	0.0081	SOX10	ENSG00000069966.16	-9.9	-9.09	-1.17	6.35	0.00078	0.0081	GNB5
ENSG00000056487.13	-11.46	-12.42	1.38	2.88	0.00077	0.0081	PHF21B	ENSG00000279090.1	-13.2	-12.07	-1.64	1.94	0.00079	0.0082	RP11-684N3.1
ENSG00000196187.9	-8.78	-9.84	1.52	6.69	0.00078	0.0082	TMEM63A	ENSG00000197177.13	-11.15	-10.28	-1.26	4.61	0.00079	0.0082	GPR123
ENSG00000128602.7	-10.96	-11.85	1.28	3.62	0.00078	0.0082	SMO	ENSG00000151948.9	-11.42	-10.34	-1.56	4.43	0.00079	0.0082	GLT1D1
ENSG00000070778.10	-10.23	-10.98	1.08	4.74	0.00079	0.0082	PTPN21	ENSG00000143153.10	-7.51	-6.79	-1.04	9.71	0.00079	0.0082	ATP1B1
ENSG00000279522.1	-12.75	-14.1	1.94	0.92	0.00081	0.0083	CTC-487M23.6	ENSG00000131711.12	-7.15	-6.32	-1.2	10.34	0.00079	0.0082	MAP1B
ENSG00000278948.1	-11.91	-12.89	1.42	2.22	0.00081	0.0083	RP5-1039K5.12	ENSG00000053108.14	-12	-10.74	-1.82	3.81	0.00079	0.0082	FSTL4
ENSG00000272374.1	-12.41	-13.47	1.54	1.49	0.00081	0.0083	RP3-329A5.8	ENSG00000166206.11	-9.51	-8.5	-1.45	7.12	0.0008	0.0083	GABRB3
ENSG00000270804.1	-12.31	-13.38	1.54	1.62	0.0008	0.0083	CTD-2583A14.11	ENSG00000152402.8	-9.78	-9.08	-1.01	6.42	0.0008	0.0083	GUCY1A2
ENSG00000236778.5	-11.67	-12.59	1.33	2.6	0.00081	0.0083	INTS6-AS1	ENSG00000151468.10	-10.4	-9.55	-1.22	5.67	0.0008	0.0083	CCDC3
ENSG00000197822.8	-10.26	-11.28	1.47	4.58	0.00081	0.0083	OCLN	ENSG00000138606.17	-11.79	-11.02	-1.11	3.59	0.00081	0.0083	SHF
ENSG00000188206.6	-9.05	-9.79	1.06	6.43	0.0008	0.0083	HNRNPU-AS1	ENSG00000133318.11	-7.2	-6.43	-1.11	10.2	0.00082	0.0083	RTN3
ENSG00000171115.3	-11.24	-12.41	1.68	3.11	0.0008	0.0083	GIMAP8	ENSG00000130477.12	-9.42	-8.32	-1.59	7.34	0.00081	0.0083	UNC13A
ENSG00000153048.8	-9.83	-10.53	1	5.33	0.0008	0.0083	CARHSP1	ENSG00000107105.12	-10.03	-8.97	-1.53	6.42	0.0008	0.0083	ELAVL2
ENSG00000056736.7	-9.52	-10.38	1.24	5.7	0.00081	0.0083	IL17RB	ENSG00000100628.9	-13.15	-11.9	-1.8	2.15	0.0008	0.0083	ASB2
ENSG00000235033.5	-11.03	-12	1.41	3.49	0.00083	0.0085	RP11-61I13.3	ENSG00000074527.9	-10.84	-10.14	-1.01	4.88	0.0008	0.0083	NTN4
ENSG00000155363.16	-10.75	-11.45	1.01	4.01	0.00083	0.0085	MOV10	ENSG00000259577.1	-13.91	-12.73	-1.7	0.99	0.00082	0.0084	RP11-430B1.2
ENSG00000140479.14	-9.5	-10.62	1.62	5.63	0.00084	0.0085	PCSK6	ENSG00000215252.9	-9.65	-8.92	-1.05	6.63	0.00082	0.0084	GOLGA8B
ENSG00000254701.3	-13.32	-14.63	1.88	0.14	0.00085	0.0086	RP11-1415C14.4	ENSG00000163577.5	-10.83	-10.07	-1.09	4.96	0.00082	0.0084	EIF5A2
ENSG00000172935.8	-12.2	-13.38	1.69	1.74	0.00086	0.0086	MRGPRF	ENSG00000247596.6	-11.2	-10.47	-1.05	4.4	0.00084	0.0085	TWF2
ENSG00000138646.6	-11.2	-12.01	1.16	3.32	0.00086	0.0086	HERC5	ENSG00000170381.10	-11.69	-10.86	-1.2	3.8	0.00084	0.0085	SEMA3E
ENSG00000064961.16	-10.5	-11.28	1.12	4.33	0.00085	0.0086	HMG20B	ENSG00000165495.13	-10.94	-10.12	-1.19	4.86	0.00084	0.0085	PKNOX2
ENSG00000258388.5	-12.25	-13.28	1.48	1.73	0.00087	0.0087	PPT2-EGFL8	ENSG00000158856.15	-9.02	-8.12	-1.3	7.71	0.00083	0.0085	DMTN
ENSG00000176142.10	-11.12	-11.89	1.11	3.45	0.00086	0.0087	TMEM39A	ENSG00000155097.9	-8.79	-8.03	-1.09	7.9	0.00083	0.0085	ATP6V1C1
ENSG00000258727.1	-12.02	-12.95	1.34	2.09	0.00088	0.0088	RP11-66N24.3	ENSG00000139220.14	-9.67	-8.78	-1.29	6.76	0.00083	0.0085	PPFIA2
ENSG00000234290.2	-12.61	-13.62	1.46	1.23	0.00088	0.0088	AC116366.6	ENSG00000053438.8	-10.93	-9.83	-1.58	5.17	0.00084	0.0085	NNAT
ENSG00000189350.10	-11.72	-12.62	1.29	2.53	0.00089	0.0088	FAM179A	ENSG00000268120.1	-14.61	-13.16	-2.09	0.31	0.00086	0.0086	CTD-3193O13.11
ENSG00000165895.15	-10.81	-11.8	1.44	3.8	0.00088	0.0088	ARHGAP42	ENSG00000271913.3	-13.93	-12.88	-1.52	0.83	0.00086	0.0087	RP1-111C20.4
ENSG00000102362.13	-10.21	-11.12	1.31	4.69	0.00089	0.0088	SYTL4	ENSG00000168843.11	-11.17	-10.17	-1.45	4.71	0.00086	0.0087	FSTL5
ENSG00000163126.12	-12.42	-13.52	1.59	1.46	0.00089	0.0089	ANKRD23	ENSG00000130822.13	-10.8	-9.87	-1.34	5.18	0.00087	0.0087	PNCK
ENSG00000136938.8	-9.14	-9.97	1.19	6.27	0.00089	0.0089	ANP32B	ENSG00000206579.8	-11.26	-10.39	-1.26	4.45	0.00088	0.0088	XKR4
ENSG00000233639.3	-10.93	-11.8	1.25	3.68	0.00091	0.009	LINC01158	ENSG00000203772.7	-11.27	-10.51	-1.1	4.33	0.00088	0.0088	SPRN
ENSG00000181381.11	-11.14	-12.03	1.28	3.37	0.00091	0.009	DDX60L	ENSG00000184220.8	-11.25	-10.56	-1	4.29	0.00088	0.0088	CMSS1
ENSG00000140931.17	-11.36	-12.29	1.33	3.03	0.00091	0.009	CMTM3	ENSG00000164112.10	-10.89	-9.93	-1.38	5.08	0.00088	0.0088	TMEM155
ENSG00000131471.4	-12.37	-13.68	1.89	1.47	0.00091	0.009	AOC3	ENSG00000117016.7	-8.69	-7.74	-1.37	8.24	0.00088	0.0088	RIMS3
ENSG00000129007.12	-12.1	-13.15	1.52	1.93	0.00091	0.009	CALML4	ENSG00000146469.10	-11.69	-10.79	-1.3	3.86	0.0009	0.0089	VIP
ENSG00000101265.13	-8.23	-9.08	1.22	7.57	0.00091	0.009	RASSF2	ENSG00000145681.8	-13.41	-12.19	-1.75	1.74	0.0009	0.0089	HAPLN1
ENSG00000169684.11	-13.29	-14.51	1.75	0.22	0.00093	0.0091	CHRNA5	ENSG00000133019.9	-10.51	-9.43	-1.55	5.75	0.00089	0.0089	CHRM3
ENSG00000143409.13	-10.36	-11.08	1.05	4.56	0.00093	0.0091	FAM63A	ENSG00000127585.9	-8.45	-7.64	-1.16	8.44	0.0009	0.0089	FBXL16
ENSG00000139292.10	-10.43	-11.46	1.48	4.32	0.00093	0.0091	LGR5	ENSG00000278535.2	-11.81	-10.89	-1.32	3.71	0.00092	0.009	DHRS11
ENSG00000118515.9	-8.5	-9.4	1.3	7.16	0.00092	0.0091	SGK1	ENSG00000270112.3	-13.67	-12.48	-1.71	1.34	0.00091	0.009	RP11-742D12.2
ENSG00000269967.1	-13.51	-15.06	2.23	-0.19	0.00094	0.0092	RP11-84A19.4	ENSG00000172995.14	-10	-9.08	-1.32	6.32	0.00091	0.009	ARPP21
ENSG00000220785.5	-11.81	-12.69	1.27	2.42	0.00095	0.0092	MTMR9LP	ENSG00000116120.9	-10.34	-9.62	-1.03	5.62	0.00091	0.009	FARSB
ENSG00000186522.12	-9.92	-10.7	1.13	5.17	0.00094	0.0092	2015-09-10	ENSG00000110955.6	-8.15	-7.46	-1	8.76	0.00091	0.009	ATP5B
ENSG00000183760.8	-12.11	-13.27	1.67	1.88	0.00094	0.0092	PAPL	ENSG00000279877.1	-14.51	-13.14	-1.99	0.37	0.00093	0.0091	RP11-420N3.3
ENSG00000167895.12	-11.39	-12.4	1.45	2.96	0.00095	0.0092	TMC8	ENSG00000259953.1	-12.33	-11.41	-1.32	2.96	0.00093	0.0091	RP11-4O1.2
ENSG00000145012.10	-9.5	-10.28	1.12	5.77	0.00094	0.0092	LPP	ENSG00000132872.9	-9.3	-8.15	-1.65	7.57	0.00093	0.0091	SYT4
ENSG00000124224.14	-11.63	-12.51	1.27	2.67	0.00094	0.0092	PPP4R1L	ENSG00000104093.11	-9.55	-8.84	-1.02	6.75	0.00093	0.0091	DMXL2
ENSG00000064666.12	-11.79	-12.77	1.41	2.4	0.00095	0.0092	CNN2	ENSG00000102096.9	-11.91	-11.1	-1.17	3.46	0.00092	0.0091	PIM2
ENSG00000235865.2	-12.32	-13.46	1.66	1.59	0.00097	0.0093	GSN-AS1	ENSG00000171914.12	-9.54	-8.78	-1.09	6.82	0.00094	0.0092	TLN2
ENSG00000197291.6	-11.47	-12.32	1.23	2.91	0.00096	0.0093	RAMP2-AS1	ENSG00000166073.6	-10.87	-10.14	-1.06	4.87	0.00095	0.0092	GPR176
ENSG00000133056.11	-9.65	-10.37	1.04	5.58	0.00096	0.0093	PIK3C2B	ENSG00000164619.6	-11.81	-10.86	-1.38	3.74	0.00094	0.0092	BMPER
ENSG00000125337.14	-12.89	-14.24	1.94	0.73	0.00097	0.0093	KIF25	ENSG00000152413.12	-10.14	-9.35	-1.14	5.98	0.00095	0.0092	HOMER1
ENSG00000124593.12	-10.93	-11.66	1.05	3.74	0.00096	0.0093	PRICKLE4	ENSG00000101911.10	-10.78	-10.01	-1.12	5.04	0.00094	0.0092	PRPS2
ENSG00000266402.3	-13.32	-14.96	2.37	0.06	0.00099	0.0095	SNORA76C	ENSG00000265579.1	-10.71	-9.75	-1.39	5.34	0.00097	0.0093	RP11-713C5.1
ENSG00000225889.5	-11.81	-12.68	1.25	2.42	0.00099	0.0095	AC074289.1	ENSG00000261496.1	-10.76	-9.92	-1.21	5.14	0.00097	0.0093	RP13-514E23.1
ENSG00000169871.10	-11.77	-12.74	1.4	2.44	0.00099	0.0095	TRIM56	ENSG00000260432.2	-10.36	-9.33	-1.49	5.91	0.00096	0.0093	RP11-297M9.2
ENSG00000137076.16	-8.73	-9.42	1	6.92	0.00099	0.0095	TLN1	ENSG00000186260.14	-8.94	-8.23	-1.04	7.64	0.00095	0.0093	MKL2
ENSG00000261505.1	-12.47	-13.48	1.45	1.42	0.001	0.0096	LA16c-358B7.3	ENSG00000171992.10	-9.19	-8.38	-1.16	7.37	0.00095	0.0093	SYNPO
ENSG00000119535.15	-10.88	-11.74	1.24	3.75	0.001	0.0096	CSF3R	ENSG00000107742.10	-8.4	-7.69	-1.03	8.42	0.00097	0.0094	SPOCK2
ENSG00000005981.10	-12.2	-13.23	1.49	1.8	0.001	0.0096	ASB4	ENSG00000241973.8	-8.76	-7.97	-1.14	7.97	0.00099	0.0095	PI4KA
ENSG00000161638.8	-10.83	-11.83	1.45	3.77	0.001	0.0097	ITGA5	ENSG00000240207.4	-12.72	-11.75	-1.39	2.46	0.00099	0.0095	RP11-379F4.4
ENSG00000087903.10	-11.22	-11.99	1.11	3.31	0.001	0.0097	RFX2	ENSG00000105143.10	-12.47	-11.3	-1.69	3.03	0.00099	0.0095	SLC1A6
ENSG00000225472.1	-12.31	-13.41	1.59	1.62	0.001	0.0098	RP11-120J1.1	ENSG00000065609.12	-8.8	-7.8	-1.45	8.13	0.00098	0.0095	SNAP91
ENSG00000280328.1	-11.3	-12.22	1.33	3.12	0.001	0.0099	RP11-972P1.7	ENSG00000185883.8	-9.17	-8.47	-1.01	7.3	0.001	0.0096	ATP6V0C
ENSG00000258946.3	-12.68	-13.72	1.5	1.12	0.0011	0.0099	RP11-58E21.4	ENSG00000179673.4	-12.78	-11.53	-1.8	2.68	0.001	0.0096	RPRML
ENSG00000166927.10	-10.91	-11.83	1.33	3.69	0.001	0.0099	MS4A7	ENSG00000164924.15	-7.52	-6.81	-1.03	9.68	0.001	0.0096	YWHAZ
ENSG00000268568.1	-12.96	-14.34	1.99	0.62	0.0011	0.01	AC007228.9	ENSG00000154822.13	-10.89	-10.18	-1.02	4.83	0.001	0.0097	PLCL2
ENSG00000266918.1	-12.13	-13.17	1.5	1.9	0.0011	0.01	RP11-798G7.8	ENSG00000091592.13	-9.31	-8.6	-1.03	7.1	0.001	0.0097	NLRP1
ENSG00000265194.1	-13.24	-14.37	1.62	0.31	0.0011	0.01	RP11-70L8.4	ENSG00000185737.10	-10.84	-10.11	-1.05	4.92	0.001	0.0098	NRG3
ENSG00000261556.6	-10.86	-11.68	1.18	3.8	0.0011	0.01	SMG1P7	ENSG00000231023.4	-14.72	-13.53	-1.71	-0.11	0.001	0.0099	LINC00326
ENSG00000223509.6	-11.69	-12.58	1.28	2.57	0.0011	0.01	RP11-632K20.7	ENSG00000175772.10	-10.6	-9.7	-1.29	5.43	0.001	0.0099	LINC01106
ENSG00000173068.15	-12.12	-13.33	1.75	1.85	0.0011	0.01	BNC2	ENSG00000277531.1	-11.79	-10.94	-1.23	3.67	0.0011	0.01	LLNLF-187D8.1
ENSG00000152779.13	-12.19	-14	2.61	1.6	0.0011	0.01	SLC16A12	ENSG00000261115.3	-10.15	-9.31	-1.21	6.01	0.0011	0.01	TMEM178B
ENSG00000152463.12	-13.64	-15.17	2.21	-0.34	0.0011	0.01	OLAH	ENSG00000205037.2	-13.12	-11.87	-1.81	2.19	0.0011	0.01	RP11-863P13.4
ENSG00000139438.5	-10.37	-11.13	1.09	4.53	0.0011	0.01	FAM222A	ENSG00000186469.6	-9.48	-8.54	-1.36	7.09	0.0011	0.01	GNG2
ENSG00000125817.7	-9	-9.86	1.24	6.46	0.0011	0.01	CENPB	ENSG00000158445.7	-9.73	-8.77	-1.38	6.75	0.0011	0.01	KCNB1
ENSG00000116962.12	-10.81	-11.83	1.47	3.79	0.0011	0.01	NID1	ENSG00000155367.13	-12.88	-11.97	-1.31	2.16	0.0011	0.01	PPM1J
ENSG00000111341.7	-10.73	-12.27	2.21	3.74	0.0011	0.01	MGP	ENSG00000152214.10	-11.91	-11.05	-1.24	3.5	0.0011	0.01	RIT2
ENSG00000105643.7	-9.27	-10.32	1.51	5.99	0.0011	0.01	ARRDC2	ENSG00000138757.12	-8.62	-7.9	-1.05	8.11	0.0011	0.01	G3BP2
ENSG00000105483.14	-10.06	-10.83	1.11	4.97	0.0011	0.01	CARD8	ENSG00000137727.10	-11.26	-10.35	-1.31	4.49	0.0011	0.01	ARHGAP20
ENSG00000105137.10	-11.47	-12.54	1.54	2.82	0.0011	0.01	SYDE1	ENSG00000077080.7	-11.3	-10.21	-1.57	4.62	0.0011	0.01	ACTL6B
ENSG00000027075.11	-10.75	-11.61	1.25	3.94	0.0011	0.01	PRKCH	ENSG00000075945.10	-9.21	-8.46	-1.08	7.29	0.0011	0.01	KIFAP3
ENSG00000280145.1	-13.15	-14.38	1.78	0.4	0.0012	0.011	CH507-154B10.1	ENSG00000074590.11	-9.23	-8.48	-1.08	7.25	0.0011	0.01	NUAK1
ENSG00000279989.1	-13.78	-15.13	1.96	-0.48	0.0012	0.011	RP11-158H5.2	ENSG00000011347.7	-9.84	-8.76	-1.56	6.72	0.0011	0.01	SYT7
ENSG00000279312.1	-11.9	-12.89	1.42	2.23	0.0013	0.011	RP3-331H24.7	ENSG00000278195.1	-12.11	-11.13	-1.42	3.34	0.0012	0.011	SSTR3
ENSG00000277874.1	-12.45	-13.58	1.63	1.41	0.0013	0.011	RP1-197B17.6	ENSG00000259153.1	-13.97	-12.84	-1.63	0.85	0.0012	0.011	RP6-65G23.3
ENSG00000273170.3	-11.49	-12.77	1.84	2.72	0.0012	0.011	ANKRD18A	ENSG00000250686.2	-15.1	-13.67	-2.07	-0.37	0.0011	0.011	RP1-240B8.3
ENSG00000273030.1	-13.01	-14.14	1.62	0.62	0.0012	0.011	RP11-285F16.1	ENSG00000240694.6	-8.41	-7.4	-1.45	8.7	0.0011	0.011	PNMA2
ENSG00000249893.1	-12.88	-14.37	2.14	0.69	0.0012	0.011	MTND6P16	ENSG00000231536.1	-13.33	-12.4	-1.34	1.55	0.0012	0.011	AC123886.2
ENSG00000249119.1	-6.13	-7.47	1.93	10.42	0.0012	0.011	MTND6P4	ENSG00000225953.2	-13.65	-12.26	-2	1.6	0.0012	0.011	SATB2-AS1
ENSG00000242861.1	-12.31	-13.31	1.45	1.66	0.0012	0.011	RP11-285F7.2	ENSG00000220205.6	-8.21	-7.41	-1.16	8.78	0.0012	0.011	VAMP2
ENSG00000232630.1	-13.11	-14.49	1.98	0.42	0.0012	0.011	PRPS1P2	ENSG00000186188.8	-13.65	-12.55	-1.59	1.28	0.0012	0.011	FFAR4
ENSG00000232044.6	-9.49	-10.36	1.26	5.75	0.0013	0.011	LINC01105	ENSG00000181195.8	-14.07	-12.83	-1.8	0.83	0.0012	0.011	PENK
ENSG00000231501.1	-11.75	-12.98	1.78	2.36	0.0013	0.011	MTND4LP1	ENSG00000176410.7	-12.02	-11.17	-1.22	3.33	0.0012	0.011	DNAJC30
ENSG00000205927.4	-9.67	-10.41	1.07	5.55	0.0013	0.011	OLIG2	ENSG00000175906.4	-12.59	-11.63	-1.38	2.63	0.0013	0.011	ARL4D
ENSG00000204389.9	-7.35	-8.73	1.99	8.66	0.0013	0.011	HSPA1A	ENSG00000174145.7	-11.77	-10.72	-1.51	3.91	0.0013	0.011	NWD2
ENSG00000185697.14	-10.94	-11.73	1.14	3.7	0.0012	0.011	MYBL1	ENSG00000171160.15	-10.76	-10.07	-1	5	0.0012	0.011	MORN4
ENSG00000184232.6	-10.42	-11.15	1.05	4.46	0.0012	0.011	OAF	ENSG00000169891.15	-9.37	-8.62	-1.09	7.05	0.0012	0.011	REPS2
ENSG00000182957.13	-9.1	-9.85	1.08	6.37	0.0011	0.011	SPATA13	ENSG00000166006.10	-9.86	-8.76	-1.58	6.71	0.0012	0.011	KCNC2
ENSG00000180776.13	-8.62	-9.32	1	7.08	0.0013	0.011	ZDHHC20	ENSG00000164442.9	-10.97	-10.2	-1.12	4.77	0.0012	0.011	CITED2
ENSG00000179979.8	-11.05	-11.76	1.02	3.57	0.0013	0.011	CRIPAK	ENSG00000163449.8	-12.59	-11.67	-1.33	2.59	0.0013	0.011	TMEM169
ENSG00000176714.9	-11.33	-12.13	1.15	3.13	0.0012	0.011	CCDC121	ENSG00000162989.4	-10.16	-9.28	-1.28	6.05	0.0012	0.011	KCNJ3
ENSG00000176485.8	-8.71	-9.4	1	6.96	0.0012	0.011	PLA2G16	ENSG00000162631.16	-11.83	-10.99	-1.21	3.6	0.0012	0.011	NTNG1
ENSG00000176058.9	-9.85	-10.58	1.05	5.29	0.0013	0.011	TPRN	ENSG00000153132.10	-12.43	-11.34	-1.57	3	0.0012	0.011	CLGN
ENSG00000168314.15	-7.02	-8.07	1.52	9.23	0.0013	0.011	MOBP	ENSG00000152128.13	-11.82	-11.03	-1.13	3.56	0.0012	0.011	TMEM163
ENSG00000162889.8	-9.76	-10.56	1.15	5.39	0.0012	0.011	MAPKAPK2	ENSG00000145632.12	-10.22	-9.28	-1.36	6.01	0.0012	0.011	PLK2
ENSG00000154258.14	-10.86	-11.56	1.01	3.86	0.0013	0.011	ABCA9	ENSG00000144583.4	-12.76	-11.55	-1.75	2.66	0.0012	0.011	2015-03-04
ENSG00000147437.7	-12.35	-13.4	1.5	1.58	0.0012	0.011	GNRH1	ENSG00000139780.7	-14.96	-13.36	-2.31	0	0.0012	0.011	METTL21C
ENSG00000146063.16	-9.32	-10.09	1.1	6.03	0.0013	0.011	TRIM41	ENSG00000136040.6	-10.68	-9.96	-1.03	5.13	0.0013	0.011	PLXNC1
ENSG00000130052.11	-10.76	-11.78	1.47	3.85	0.0013	0.011	STARD8	ENSG00000135625.7	-14.04	-12.58	-2.1	1.12	0.0012	0.011	EGR4
ENSG00000115183.11	-9.98	-10.72	1.07	5.1	0.0012	0.011	TANC1	ENSG00000131650.11	-14.94	-13.59	-1.94	-0.25	0.0012	0.011	KREMEN2
ENSG00000104760.14	-12.7	-13.98	1.84	1	0.0012	0.011	FGL1	ENSG00000116141.13	-10.54	-9.8	-1.06	5.36	0.0012	0.011	MARK1
ENSG00000090857.11	-9.5	-10.25	1.09	5.79	0.0012	0.011	PDPR	ENSG00000116106.9	-9.61	-8.74	-1.25	6.83	0.0012	0.011	EPHA4
ENSG00000078804.10	-7.93	-8.96	1.49	7.93	0.0012	0.011	TP53INP2	ENSG00000110427.12	-9.32	-8.38	-1.35	7.31	0.0012	0.011	KIAA1549L
ENSG00000070759.14	-11.01	-11.85	1.2	3.57	0.0013	0.011	TESK2	ENSG00000104863.9	-12.3	-11.39	-1.32	3	0.0012	0.011	LIN7B
ENSG00000279161.1	-12.2	-13.33	1.63	1.75	0.0014	0.012	CTB-12A17.2	ENSG00000101638.11	-10.34	-9.52	-1.18	5.73	0.0012	0.011	ST8SIA5
ENSG00000273599.1	-12.77	-13.81	1.5	1	0.0014	0.012	RP11-59C5.3	ENSG00000100167.17	-8.31	-7.54	-1.11	8.61	0.0012	0.011	2015-09-03
ENSG00000273373.1	-11.02	-11.73	1.03	3.62	0.0015	0.012	RP5-1074L1.4	ENSG00000034053.12	-9.5	-8.76	-1.07	6.86	0.0012	0.011	APBA2
ENSG00000272812.1	-13.01	-14.1	1.58	0.64	0.0013	0.012	RP5-855D21.3	ENSG00000010404.15	-7.1	-6.3	-1.16	10.37	0.0012	0.011	IDS
ENSG00000261329.3	-11.88	-12.87	1.44	2.27	0.0014	0.012	CTD-2049O4.1	ENSG00000279496.1	-12.32	-11.53	-1.14	2.85	0.0013	0.012	CTC-251I16.1
ENSG00000260872.1	-12.39	-13.51	1.62	1.5	0.0014	0.012	RP11-680G24.5	ENSG00000276462.1	-13.09	-11.94	-1.66	2.12	0.0013	0.012	BX255923.3
ENSG00000260276.2	-12.67	-13.94	1.83	1.05	0.0014	0.012	RP11-77H9.2	ENSG00000273253.2	-13.63	-12.58	-1.52	1.25	0.0013	0.012	RP3-402G11.26
ENSG00000250989.1	-13.2	-14.79	2.31	0.24	0.0013	0.012	RP11-392E22.5	ENSG00000213626.9	-12.24	-11.37	-1.25	3.04	0.0013	0.012	LBH
ENSG00000236859.4	-11.26	-12.19	1.34	3.17	0.0013	0.012	NIFK-AS1	ENSG00000198929.10	-10.8	-9.87	-1.34	5.17	0.0014	0.012	NOS1AP
ENSG00000235903.5	-11.27	-12.2	1.34	3.17	0.0013	0.012	CPB2-AS1	ENSG00000187688.12	-12.46	-11.62	-1.22	2.7	0.0014	0.012	TRPV2
ENSG00000233725.5	-13.33	-14.62	1.86	0.13	0.0014	0.012	LINC00284	ENSG00000183837.9	-10.7	-9.56	-1.65	5.54	0.0015	0.012	PNMA3
ENSG00000231062.1	-13.91	-15.48	2.27	-0.72	0.0014	0.012	AC103563.9	ENSG00000183785.12	-11.24	-10.17	-1.55	4.69	0.0014	0.012	TUBA8
ENSG00000227456.5	-13.58	-14.91	1.91	-0.21	0.0014	0.012	LINC00310	ENSG00000182132.10	-11.54	-10.81	-1.06	3.91	0.0015	0.012	KCNIP1
ENSG00000225855.4	-11.68	-12.53	1.22	2.61	0.0013	0.012	RUSC1-AS1	ENSG00000178015.4	-13.26	-12.22	-1.5	1.76	0.0013	0.012	GPR150
ENSG00000213445.6	-10.69	-11.43	1.06	4.08	0.0014	0.012	SIPA1	ENSG00000177181.12	-10.44	-9.67	-1.11	5.53	0.0014	0.012	RIMKLA
ENSG00000198774.4	-13.28	-14.6	1.9	0.2	0.0014	0.012	RASSF9	ENSG00000172673.8	-11.74	-10.92	-1.18	3.71	0.0015	0.012	THEMIS
ENSG00000188641.10	-10.72	-11.47	1.09	4.03	0.0013	0.012	DPYD	ENSG00000171603.14	-8.02	-7.31	-1.03	8.96	0.0013	0.012	CLSTN1
ENSG00000183401.9	-10.78	-11.51	1.05	3.95	0.0014	0.012	CCDC159	ENSG00000171303.6	-12.09	-11.22	-1.25	3.26	0.0015	0.012	KCNK3
ENSG00000174348.11	-11.63	-12.53	1.31	2.66	0.0014	0.012	PODN	ENSG00000169093.12	-12.14	-11.39	-1.08	3.07	0.0014	0.012	ASMTL
ENSG00000173376.11	-12.64	-13.75	1.6	1.16	0.0015	0.012	NDNF	ENSG00000166501.10	-8.61	-7.65	-1.39	8.36	0.0015	0.012	PRKCB
ENSG00000169247.9	-10.07	-11.08	1.46	4.85	0.0015	0.012	SH3TC2	ENSG00000163053.8	-10.97	-10.24	-1.04	4.73	0.0013	0.012	SLC16A14
ENSG00000166845.11	-11.04	-11.8	1.1	3.57	0.0013	0.012	C18orf54	ENSG00000162981.13	-10.1	-9.33	-1.11	6.02	0.0013	0.012	FAM84A
ENSG00000142675.15	-12.05	-13.05	1.43	2.02	0.0014	0.012	CNKSR1	ENSG00000162374.14	-9.62	-8.6	-1.48	6.97	0.0013	0.012	ELAVL4
ENSG00000136960.10	-7.89	-8.75	1.24	8.06	0.0013	0.012	ENPP2	ENSG00000162105.14	-10.43	-9.53	-1.29	5.67	0.0015	0.012	SHANK2
ENSG00000119778.12	-10.8	-11.5	1.01	3.94	0.0013	0.012	ATAD2B	ENSG00000159674.9	-13.49	-12.48	-1.45	1.41	0.0015	0.012	SPON2
ENSG00000119630.11	-12.15	-13.1	1.37	1.9	0.0014	0.012	PGF	ENSG00000154162.11	-12.86	-11.87	-1.43	2.28	0.0013	0.012	CDH12
ENSG00000105854.10	-8.11	-8.82	1.03	7.81	0.0014	0.012	PON2	ENSG00000149654.7	-11.83	-10.68	-1.66	3.93	0.0013	0.012	CDH22
ENSG00000076604.12	-10.73	-11.46	1.05	4.02	0.0013	0.012	TRAF4	ENSG00000145506.11	-13.55	-12.49	-1.54	1.38	0.0013	0.012	NKD2
ENSG00000028116.14	-10.94	-11.79	1.23	3.67	0.0014	0.012	VRK2	ENSG00000140015.17	-11	-10.12	-1.27	4.84	0.0014	0.012	KCNH5
ENSG00000000938.10	-11.36	-12.24	1.28	3.05	0.0013	0.012	FGR	ENSG00000139174.8	-10.93	-9.99	-1.35	5	0.0013	0.012	PRICKLE1
ENSG00000274553.1	-13.31	-14.52	1.76	0.19	0.0015	0.013	AC138035.3	ENSG00000137267.5	-8.94	-7.86	-1.56	8.01	0.0014	0.012	TUBB2A
ENSG00000274403.1	-13.75	-15.21	2.12	-0.48	0.0016	0.013	CTD-2036P10.6	ENSG00000136153.17	-10.26	-9.46	-1.15	5.82	0.0013	0.012	LMO7
ENSG00000272573.3	-12.76	-14.18	2.06	0.9	0.0016	0.013	MUSTN1	ENSG00000125966.9	-11.81	-10.9	-1.31	3.7	0.0014	0.012	MMP24
ENSG00000269910.1	-13.02	-14.25	1.77	0.58	0.0017	0.013	RP11-73M18.10	ENSG00000125851.7	-10.34	-9.27	-1.54	5.98	0.0013	0.012	PCSK2
ENSG00000268403.2	-12.21	-13.13	1.33	1.82	0.0015	0.013	CTD-2371O3.3	ENSG00000119042.14	-10.13	-9.4	-1.06	5.94	0.0014	0.012	SATB2
ENSG00000266340.1	-10.97	-11.68	1.03	3.69	0.0015	0.013	RP11-848P1.4	ENSG00000116299.14	-11.07	-10.27	-1.15	4.65	0.0014	0.012	KIAA1324
ENSG00000259172.1	-11.43	-12.35	1.33	2.94	0.0016	0.013	RP11-299G20.2	ENSG00000108641.12	-12.36	-11.42	-1.35	2.94	0.0013	0.012	B9D1
ENSG00000254876.3	-12.99	-14.09	1.58	0.67	0.0016	0.013	RP11-23J9.5	ENSG00000108309.10	-9.07	-8.37	-1.01	7.44	0.0014	0.012	RUNDC3A
ENSG00000245694.6	-13.63	-14.98	1.95	-0.29	0.0016	0.013	CRNDE	ENSG00000108018.13	-11.09	-10.22	-1.26	4.7	0.0014	0.012	SORCS1
ENSG00000242687.2	-12.47	-13.39	1.32	1.46	0.0016	0.013	AC004893.11	ENSG00000102678.6	-11.79	-10.88	-1.32	3.73	0.0015	0.012	FGF9
ENSG00000224189.4	-11.06	-12	1.36	3.46	0.0016	0.013	HAGLR	ENSG00000102466.13	-10.42	-9.56	-1.24	5.65	0.0014	0.012	FGF14
ENSG00000204301.6	-10.03	-10.94	1.32	4.95	0.0016	0.013	NOTCH4	ENSG00000100320.20	-9.18	-8.46	-1.04	7.3	0.0014	0.012	RBFOX2
ENSG00000185432.11	-8.04	-8.83	1.14	7.87	0.0015	0.013	METTL7A	ENSG00000092068.16	-11.16	-10.35	-1.16	4.53	0.0014	0.012	SLC7A8
ENSG00000184414.2	-13.45	-14.59	1.64	0.02	0.0015	0.013	RP11-44M6.3	ENSG00000089737.13	-8.79	-8.09	-1	7.84	0.0014	0.012	DDX24
ENSG00000183292.10	-13.03	-14.25	1.77	0.57	0.0016	0.013	TISP43	ENSG00000072062.11	-9.68	-8.99	-1	6.55	0.0014	0.012	PRKACA
ENSG00000177426.18	-11.1	-11.95	1.22	3.44	0.0016	0.013	TGIF1	ENSG00000060709.11	-10.55	-9.57	-1.4	5.58	0.0014	0.012	RIMBP2
ENSG00000172361.5	-12.56	-13.58	1.47	1.29	0.0017	0.013	CCDC11	ENSG00000047936.8	-12.99	-11.78	-1.74	2.33	0.0014	0.012	ROS1
ENSG00000170775.2	-8.87	-9.62	1.08	6.7	0.0016	0.013	GPR37	ENSG00000273389.1	-13.58	-12.44	-1.65	1.41	0.0016	0.013	RP13-514E23.2
ENSG00000170385.9	-8.81	-9.65	1.21	6.74	0.0015	0.013	SLC30A1	ENSG00000263874.1	-11.34	-10.63	-1.03	4.18	0.0015	0.013	LINC00672
ENSG00000164530.11	-11.14	-11.95	1.18	3.4	0.0015	0.013	PI16	ENSG00000260581.1	-13.79	-12.71	-1.56	1.05	0.0016	0.013	CTB-113P19.4
ENSG00000159588.12	-13.01	-14.39	1.99	0.54	0.0017	0.013	CCDC17	ENSG00000260230.2	-9.16	-8.31	-1.23	7.46	0.0016	0.013	FRRS1L
ENSG00000145832.10	-10.8	-11.83	1.49	3.8	0.0016	0.013	SLC25A48	ENSG00000198785.4	-11.97	-10.99	-1.41	3.54	0.0016	0.013	GRIN3A
ENSG00000125885.11	-11.54	-12.41	1.25	2.8	0.0016	0.013	MCM8	ENSG00000186377.7	-11.62	-10.64	-1.42	4.05	0.0015	0.013	CYP4X1
ENSG00000122986.11	-10.98	-11.84	1.24	3.61	0.0015	0.013	HVCN1	ENSG00000185090.12	-11.6	-10.83	-1.11	3.86	0.0015	0.013	MANEAL
ENSG00000116194.10	-11.61	-13.03	2.05	2.51	0.0016	0.013	ANGPTL1	ENSG00000184205.12	-8.97	-8.27	-1.02	7.58	0.0015	0.013	TSPYL2
ENSG00000113504.17	-10.44	-11.23	1.13	4.41	0.0016	0.013	SLC12A7	ENSG00000179774.8	-14.52	-13.1	-2.05	0.41	0.0016	0.013	ATOH7
ENSG00000108950.9	-12.28	-13.74	2.12	1.56	0.0015	0.013	FAM20A	ENSG00000179388.8	-10.75	-9.84	-1.31	5.23	0.0016	0.013	EGR3
ENSG00000108821.11	-12.18	-13.51	1.91	1.72	0.0016	0.013	COL1A1	ENSG00000177511.5	-9.55	-8.48	-1.54	7.12	0.0016	0.013	ST8SIA3
ENSG00000104472.7	-10.8	-11.51	1.02	3.94	0.0015	0.013	CHRAC1	ENSG00000174473.13	-13.04	-12.07	-1.4	2	0.0017	0.013	GALNTL6
ENSG00000104415.11	-13.58	-15.02	2.07	-0.25	0.0015	0.013	WISP1	ENSG00000167754.10	-14.91	-13.66	-1.81	-0.31	0.0017	0.013	KLK5
ENSG00000101342.7	-12.79	-13.95	1.67	0.92	0.0016	0.013	TLDC2	ENSG00000155970.9	-9.57	-8.84	-1.05	6.74	0.0016	0.013	MICU3
ENSG00000100234.11	-8.45	-9.2	1.08	7.3	0.0017	0.013	TIMP3	ENSG00000146267.11	-10.4	-9.46	-1.36	5.76	0.0016	0.013	FAXC
ENSG00000096060.12	-8.76	-9.46	1.01	6.88	0.0015	0.013	FKBP5	ENSG00000145882.8	-11.44	-10.5	-1.35	4.26	0.0016	0.013	PCYOX1L
ENSG00000079335.15	-10.89	-11.82	1.34	3.71	0.0015	0.013	CDC14A	ENSG00000143013.10	-8.63	-7.86	-1.1	8.14	0.0016	0.013	LMO4
ENSG00000073417.12	-9.25	-10.05	1.15	6.12	0.0015	0.013	PDE8A	ENSG00000142549.9	-11.64	-10.84	-1.15	3.84	0.0016	0.013	IGLON5
ENSG00000279541.1	-13.06	-14.07	1.47	0.6	0.0017	0.014	CTC-444N24.7	ENSG00000140854.10	-10.89	-10.15	-1.08	4.86	0.0016	0.013	KATNB1
ENSG00000279176.1	-13.24	-14.26	1.48	0.35	0.0018	0.014	RP11-43D4.3	ENSG00000138134.9	-11.46	-10.69	-1.11	4.06	0.0017	0.013	STAMBPL1
ENSG00000275465.2	-13.1	-14.15	1.52	0.53	0.0017	0.014	RP11-569G13.3	ENSG00000124313.10	-10.2	-9.43	-1.1	5.88	0.0016	0.013	IQSEC2
ENSG00000272808.2	-12.38	-13.28	1.3	1.59	0.0017	0.014	RP11-66B24.7	ENSG00000124194.13	-11.44	-10.48	-1.38	4.29	0.0015	0.013	GDAP1L1
ENSG00000270230.1	-11.09	-12.38	1.86	3.29	0.0019	0.014	RP11-475J5.11	ENSG00000123570.3	-11.06	-10.23	-1.2	4.7	0.0016	0.013	RAB9B
ENSG00000263146.2	-11.33	-12.15	1.18	3.13	0.0018	0.014	RP11-849I19.1	ENSG00000117598.9	-11.32	-10.48	-1.21	4.33	0.0017	0.013	LPPR5
ENSG00000254132.1	-9.45	-10.48	1.48	5.74	0.0019	0.014	MTND6P3	ENSG00000115252.16	-9.98	-9.06	-1.32	6.35	0.0015	0.013	PDE1A
ENSG00000251364.4	-13.07	-14.1	1.5	0.58	0.0018	0.014	CTD-2516F10.2	ENSG00000114923.14	-10.55	-9.82	-1.05	5.33	0.0016	0.013	SLC4A3
ENSG00000236753.3	-12.33	-13.26	1.35	1.66	0.0019	0.014	MKLN1-AS	ENSG00000110975.6	-14.24	-12.95	-1.87	0.65	0.0016	0.013	SYT10
ENSG00000233122.2	-13.15	-14.21	1.53	0.46	0.0017	0.014	CTAGE7P	ENSG00000108797.9	-9.64	-8.73	-1.31	6.83	0.0017	0.013	CNTNAP1
ENSG00000227640.2	-11.29	-12.04	1.08	3.22	0.0018	0.014	SOX21-AS1	ENSG00000101222.10	-13.29	-12.37	-1.33	1.6	0.0017	0.013	SPEF1
ENSG00000225217.1	-12.31	-13.78	2.12	1.5	0.0017	0.014	HSPA7	ENSG00000070961.12	-8.42	-7.56	-1.23	8.54	0.0016	0.013	ATP2B1
ENSG00000215424.7	-11.6	-12.37	1.11	2.76	0.0017	0.014	MCM3AP-AS1	ENSG00000025772.7	-10.53	-9.74	-1.14	5.42	0.0016	0.013	TOMM34
ENSG00000213949.6	-10.1	-11.03	1.33	4.84	0.0018	0.014	ITGA1	ENSG00000008853.14	-10.02	-9.28	-1.07	6.11	0.0015	0.013	RHOBTB2
ENSG00000213918.8	-10.68	-11.37	1	4.12	0.0018	0.014	DNASE1	ENSG00000006695.8	-12.26	-11.48	-1.13	2.93	0.0015	0.013	COX10
ENSG00000205930.6	-13.15	-14.19	1.51	0.47	0.0017	0.014	C21orf49	ENSG00000273604.1	-11.74	-11.02	-1.04	3.61	0.0017	0.014	C17orf96
ENSG00000197971.12	-4.6	-5.73	1.63	12.7	0.0018	0.014	MBP	ENSG00000267372.2	-13.35	-12.26	-1.56	1.68	0.0019	0.014	AC005330.2
ENSG00000197471.9	-12.19	-13.22	1.5	1.81	0.0017	0.014	SPN	ENSG00000266489.1	-16.1	-14.07	-2.93	-1.02	0.0018	0.014	RP11-178F10.3
ENSG00000187634.8	-12.47	-13.67	1.73	1.36	0.0019	0.014	SAMD11	ENSG00000228203.4	-12.12	-11.26	-1.25	3.21	0.0017	0.014	RNF144A-AS1
ENSG00000185551.10	-10.61	-11.44	1.19	4.15	0.0018	0.014	NR2F2	ENSG00000186310.9	-8.73	-7.86	-1.26	8.09	0.0018	0.014	NAP1L3
ENSG00000183230.14	-9.41	-10.53	1.61	5.76	0.0018	0.014	CTNNA3	ENSG00000185924.6	-11.82	-10.85	-1.4	3.75	0.0017	0.014	RTN4RL1
ENSG00000175895.3	-10.84	-11.58	1.07	3.87	0.0018	0.014	PLEKHF2	ENSG00000176401.5	-11.85	-11.08	-1.11	3.5	0.0018	0.014	EID2B
ENSG00000173546.7	-10.44	-11.18	1.07	4.44	0.0019	0.014	CSPG4	ENSG00000168234.10	-11.53	-10.74	-1.14	3.98	0.0017	0.014	TTC39C
ENSG00000169203.14	-10.86	-11.72	1.24	3.78	0.0018	0.014	RP11-231C14.4	ENSG00000165899.8	-12.89	-11.93	-1.39	2.2	0.0018	0.014	OTOGL
ENSG00000158715.5	-10.39	-11.51	1.61	4.35	0.0018	0.014	SLC45A3	ENSG00000164076.14	-9.61	-8.57	-1.49	7	0.0018	0.014	CAMKV
ENSG00000152939.12	-12.26	-13.19	1.34	1.75	0.0018	0.014	MARVELD2	ENSG00000157214.11	-10.01	-9.2	-1.17	6.19	0.0018	0.014	STEAP2
ENSG00000144792.7	-11.58	-12.4	1.19	2.77	0.0018	0.014	ZNF660	ENSG00000156564.8	-12.75	-11.51	-1.79	2.7	0.0017	0.014	LRFN2
ENSG00000143248.10	-8.33	-9.06	1.06	7.48	0.0018	0.014	RGS5	ENSG00000154118.10	-9.51	-8.81	-1.01	6.8	0.0017	0.014	JPH3
ENSG00000140832.7	-13.48	-14.61	1.62	-0.02	0.0018	0.014	MARVELD3	ENSG00000144619.12	-11.13	-10.31	-1.18	4.59	0.0018	0.014	CNTN4
ENSG00000139835.11	-12.27	-13.17	1.29	1.75	0.0018	0.014	GRTP1	ENSG00000144406.16	-9.47	-8.65	-1.18	6.98	0.0017	0.014	UNC80
ENSG00000134250.15	-8.92	-9.62	1.01	6.64	0.0019	0.014	NOTCH2	ENSG00000141873.8	-11.57	-10.86	-1.02	3.84	0.0017	0.014	SLC39A3
ENSG00000131080.12	-12.14	-13.07	1.34	1.92	0.0017	0.014	EDA2R	ENSG00000133816.11	-9.7	-8.7	-1.43	6.83	0.0017	0.014	MICAL2
ENSG00000112561.15	-10.49	-11.23	1.07	4.37	0.0017	0.014	TFEB	ENSG00000113946.3	-14.45	-13.31	-1.64	0.2	0.0018	0.014	CLDN16
ENSG00000095383.17	-11.06	-11.88	1.19	3.51	0.0018	0.014	TBC1D2	ENSG00000081985.8	-13.84	-12.34	-2.16	1.45	0.0018	0.014	IL12RB2
ENSG00000089159.13	-9.77	-10.48	1.03	5.41	0.0018	0.014	PXN	ENSG00000055163.16	-8.59	-7.84	-1.08	8.18	0.0018	0.014	CYFIP2
ENSG00000088881.18	-10.83	-11.55	1.04	3.89	0.0018	0.014	EBF4	ENSG00000010438.14	-11.91	-11.14	-1.11	3.42	0.0017	0.014	PRSS3
ENSG00000080822.14	-6.88	-7.64	1.09	9.55	0.0017	0.014	CLDND1	ENSG00000003137.6	-11.45	-10.65	-1.16	4.1	0.0018	0.014	CYP26B1
ENSG00000280152.1	-12.76	-13.84	1.56	1	0.002	0.015	RP11-331F4.5	ENSG00000273259.2	-10.11	-8.42	-2.44	7.03	0.002	0.015	SERPINA3
ENSG00000279203.1	-13.78	-14.95	1.69	-0.43	0.002	0.015	AC005785.5	ENSG00000268182.3	-13.05	-11.94	-1.61	2.13	0.002	0.015	SMIM17
ENSG00000273064.1	-12.92	-13.98	1.54	0.78	0.0021	0.015	RP11-474G23.3	ENSG00000260412.1	-12.18	-11.13	-1.51	3.31	0.002	0.015	RP11-438B23.2
ENSG00000270108.1	-13.03	-14.19	1.68	0.59	0.002	0.015	RP11-73M18.6	ENSG00000254585.2	-12.81	-11.87	-1.36	2.29	0.002	0.015	MAGEL2
ENSG00000270012.1	-12.6	-13.59	1.43	1.25	0.0019	0.015	LL0XNC01-7P3.1	ENSG00000248485.1	-11.65	-10.58	-1.54	4.1	0.002	0.015	PCP4L1
ENSG00000268362.3	-12.76	-13.88	1.62	0.98	0.0019	0.015	CTD-2017D11.1	ENSG00000204147.7	-12.09	-11.05	-1.49	3.43	0.002	0.015	ASAH2B
ENSG00000267169.1	-12.3	-13.18	1.28	1.71	0.002	0.015	CTB-55O6.12	ENSG00000169783.10	-10.09	-9.25	-1.21	6.1	0.002	0.015	LINGO1
ENSG00000261617.1	-12.64	-13.81	1.69	1.12	0.0019	0.015	RP11-243A14.1	ENSG00000169258.6	-10.83	-9.96	-1.26	5.07	0.0019	0.015	GPRIN1
ENSG00000258056.2	-11.38	-12.2	1.18	3.06	0.0019	0.015	RP11-644F5.11	ENSG00000169032.7	-9.28	-8.56	-1.03	7.15	0.002	0.015	MAP2K1
ENSG00000248923.1	-5.17	-6.37	1.73	11.85	0.0019	0.015	MTND5P11	ENSG00000159753.11	-11.15	-10.42	-1.05	4.47	0.002	0.015	RLTPR
ENSG00000214456.6	-11.4	-12.22	1.18	3.02	0.0021	0.015	PLIN5	ENSG00000156298.10	-7.82	-7.11	-1.02	9.25	0.002	0.015	TSPAN7
ENSG00000175785.10	-10.57	-11.39	1.18	4.22	0.0021	0.015	PRIMA1	ENSG00000154478.3	-12.75	-11.76	-1.43	2.44	0.002	0.015	GPR26
ENSG00000174963.15	-11.27	-12.19	1.33	3.17	0.0019	0.015	ZIC4	ENSG00000143476.15	-15.15	-13.86	-1.86	-0.59	0.002	0.015	DTL
ENSG00000173991.5	-11.97	-13.04	1.54	2.12	0.002	0.015	TCAP	ENSG00000141668.7	-10.33	-9.4	-1.34	5.85	0.002	0.015	CBLN2
ENSG00000173530.5	-11.29	-12.54	1.8	3.02	0.0019	0.015	TNFRSF10D	ENSG00000139767.6	-10.41	-9.4	-1.46	5.82	0.002	0.015	SRRM4
ENSG00000168658.16	-13.24	-14.35	1.61	0.32	0.0019	0.015	VWA3B	ENSG00000135750.12	-10.27	-9.56	-1.02	5.71	0.0019	0.015	KCNK1
ENSG00000168297.13	-8.37	-9.17	1.15	7.39	0.002	0.015	PXK	ENSG00000127824.11	-9.5	-8.54	-1.39	7.08	0.002	0.015	TUBA4A
ENSG00000167261.11	-13.62	-14.79	1.68	-0.22	0.002	0.015	DPEP2	ENSG00000118160.11	-10.46	-9.49	-1.41	5.71	0.002	0.015	SLC8A2
ENSG00000160282.11	-12.38	-13.56	1.71	1.49	0.002	0.015	FTCD	ENSG00000115419.10	-8.43	-7.68	-1.09	8.41	0.0019	0.015	GLS
ENSG00000159433.9	-9.74	-10.48	1.06	5.44	0.002	0.015	STARD9	ENSG00000112137.14	-9.85	-9.04	-1.17	6.43	0.002	0.015	PHACTR1
ENSG00000153896.15	-11.89	-12.71	1.18	2.32	0.002	0.015	ZNF599	ENSG00000078725.10	-10.31	-9.52	-1.15	5.74	0.002	0.015	BRINP1
ENSG00000144837.6	-11.45	-12.52	1.55	2.85	0.002	0.015	PLA1A	ENSG00000259288.3	-12.73	-11.65	-1.56	2.56	0.0023	0.016	PAK6
ENSG00000143412.7	-12.32	-13.21	1.28	1.69	0.0021	0.015	ANXA9	ENSG00000197635.7	-13.48	-12.54	-1.36	1.35	0.0021	0.016	DPP4
ENSG00000136205.14	-8.7	-9.52	1.19	6.91	0.0019	0.015	TNS3	ENSG00000176769.9	-12.77	-11.65	-1.6	2.54	0.0022	0.016	TCERG1L
ENSG00000112079.8	-10.19	-10.92	1.05	4.8	0.0019	0.015	STK38	ENSG00000174482.8	-13.46	-12.23	-1.77	1.69	0.0022	0.016	LINGO2
ENSG00000107796.10	-10.33	-11.39	1.53	4.46	0.0019	0.015	ACTA2	ENSG00000172350.7	-11.89	-10.94	-1.36	3.62	0.0022	0.016	ABCG4
ENSG00000066056.11	-10.51	-11.33	1.18	4.29	0.0019	0.015	TIE1	ENSG00000167771.5	-12.75	-11.77	-1.42	2.43	0.0022	0.016	RCOR2
ENSG00000064655.16	-11.31	-12.24	1.35	3.11	0.0019	0.015	EYA2	ENSG00000165194.12	-10.98	-10.21	-1.11	4.76	0.0021	0.016	PCDH19
ENSG00000005513.9	-8.95	-9.77	1.17	6.55	0.0021	0.015	SOX8	ENSG00000163630.8	-9.54	-8.54	-1.44	7.06	0.0023	0.016	SYNPR
ENSG00000276043.2	-11.3	-12.41	1.61	3.05	0.0021	0.016	UHRF1	ENSG00000147041.9	-12.73	-11.65	-1.57	2.56	0.0021	0.016	SYTL5
ENSG00000268471.4	-11.66	-12.46	1.15	2.65	0.0021	0.016	MIR4453	ENSG00000144959.7	-9.92	-9.1	-1.17	6.33	0.0022	0.016	NCEH1
ENSG00000263198.1	-12.12	-13.01	1.3	1.97	0.0022	0.016	RP11-517A5.4	ENSG00000144645.11	-11.61	-10.9	-1.01	3.79	0.0021	0.016	OSBPL10
ENSG00000256148.1	-8.12	-9.04	1.33	7.71	0.0022	0.016	RP11-809N8.5	ENSG00000116885.16	-11.97	-11.19	-1.12	3.34	0.0022	0.016	OSCP1
ENSG00000241163.5	-13.45	-14.65	1.72	0	0.0022	0.016	LINC00877	ENSG00000112149.7	-11.17	-10.42	-1.09	4.46	0.0021	0.016	CD83
ENSG00000233393.1	-12.19	-13.14	1.37	1.84	0.0023	0.016	AP000688.29	ENSG00000107130.7	-8.33	-7.6	-1.05	8.53	0.0021	0.016	NCS1
ENSG00000231528.2	-11.79	-12.65	1.24	2.44	0.0022	0.016	FAM225A	ENSG00000100626.14	-10.57	-9.77	-1.15	5.37	0.0022	0.016	GALNT16
ENSG00000224795.1	-11.83	-12.64	1.17	2.41	0.0021	0.016	AP003039.3	ENSG00000260006.1	-12.58	-11.71	-1.25	2.56	0.0024	0.017	RP11-469M7.1
ENSG00000214617.7	-12.91	-14.16	1.79	0.72	0.0021	0.016	SLC6A10P	ENSG00000253288.1	-14.99	-13.82	-1.68	-0.5	0.0023	0.017	RP11-238K6.1
ENSG00000198464.11	-10.98	-11.77	1.14	3.63	0.0022	0.016	ZNF480	ENSG00000243480.5	-14.83	-13.35	-2.13	0.05	0.0023	0.017	AMY2A
ENSG00000182963.7	-11.07	-11.8	1.06	3.54	0.0021	0.016	GJC1	ENSG00000231752.3	-15.15	-13.88	-1.84	-0.6	0.0025	0.017	EMBP1
ENSG00000176658.14	-10.03	-10.76	1.06	5.04	0.0022	0.016	MYO1D	ENSG00000226757.2	-15.09	-13.76	-1.92	-0.47	0.0024	0.017	PP12613
ENSG00000173714.7	-12.35	-14.02	2.4	1.4	0.0021	0.016	WFIKKN2	ENSG00000189108.10	-15.03	-13.72	-1.89	-0.41	0.0024	0.017	IL1RAPL2
ENSG00000170537.10	-10.49	-11.24	1.09	4.36	0.0022	0.016	TMC7	ENSG00000183049.10	-9.21	-8.38	-1.2	7.37	0.0023	0.017	CAMK1D
ENSG00000168685.12	-12.64	-14.08	2.07	1.04	0.0022	0.016	IL7R	ENSG00000180777.11	-13.55	-12.52	-1.48	1.34	0.0023	0.017	ANKRD30B
ENSG00000162526.6	-13.45	-14.53	1.56	0.04	0.0022	0.016	TSSK3	ENSG00000170500.10	-9.05	-8.3	-1.09	7.52	0.0024	0.017	LONRF2
ENSG00000149922.8	-12.63	-13.73	1.59	1.16	0.0022	0.016	TBX6	ENSG00000167535.5	-10.52	-9.77	-1.08	5.39	0.0023	0.017	CACNB3
ENSG00000134201.8	-10.47	-11.33	1.24	4.34	0.0021	0.016	GSTM5	ENSG00000157087.14	-8.99	-8.09	-1.3	7.75	0.0023	0.017	ATP2B2
ENSG00000132915.8	-11.53	-12.28	1.07	2.87	0.0022	0.016	PDE6A	ENSG00000147465.9	-12.91	-11.82	-1.57	2.31	0.0023	0.017	STAR
ENSG00000130787.11	-8.57	-9.26	1	7.16	0.0021	0.016	HIP1R	ENSG00000136881.9	-14.14	-13.04	-1.58	0.58	0.0023	0.017	BAAT
ENSG00000123268.6	-10.93	-11.63	1.01	3.75	0.0022	0.016	ATF1	ENSG00000134326.9	-12.01	-11.26	-1.08	3.25	0.0025	0.017	CMPK2
ENSG00000114993.13	-9.51	-10.24	1.05	5.78	0.0021	0.016	RTKN	ENSG00000132535.16	-9.04	-8.21	-1.19	7.61	0.0023	0.017	DLG4
ENSG00000110723.9	-11.51	-12.27	1.1	2.89	0.0021	0.016	EXPH5	ENSG00000121871.3	-11.28	-10.56	-1.04	4.27	0.0023	0.017	SLITRK3
ENSG00000087510.6	-12.82	-14.2	1.99	0.82	0.0021	0.016	TFAP2C	ENSG00000116353.13	-11.56	-10.8	-1.1	3.91	0.0024	0.017	MECR
ENSG00000066294.12	-11.23	-12.13	1.29	3.23	0.0022	0.016	CD84	ENSG00000102900.10	-10.84	-10.12	-1.03	4.91	0.0023	0.017	NUP93
ENSG00000049323.13	-10.36	-11.08	1.04	4.56	0.0022	0.016	LTBP1	ENSG00000100246.10	-11.66	-10.96	-1.02	3.71	0.0024	0.017	DNAL4
ENSG00000037280.13	-11.92	-12.97	1.52	2.18	0.0022	0.016	FLT4	ENSG00000078053.14	-9.75	-8.73	-1.47	6.78	0.0025	0.017	AMPH
ENSG00000280308.1	-13.01	-14.12	1.6	0.63	0.0024	0.017	FKSG61	ENSG00000067842.15	-10.6	-9.58	-1.48	5.56	0.0025	0.017	ATP2B3
ENSG00000273009.1	-13.78	-14.91	1.63	-0.42	0.0024	0.017	RP11-352G9.1	ENSG00000006071.9	-11.26	-10.42	-1.21	4.42	0.0023	0.017	ABCC8
ENSG00000269834.3	-11.38	-12.13	1.07	3.08	0.0024	0.017	CTD-3018O17.3	ENSG00000275342.2	-12.09	-11.28	-1.17	3.2	0.0025	0.018	SGK223
ENSG00000255508.5	-12.15	-12.99	1.21	1.95	0.0024	0.017	MIR3654	ENSG00000250538.3	-15.4	-13.83	-2.26	-0.62	0.0025	0.018	RP11-92A5.2
ENSG00000244701.1	-11.89	-12.79	1.3	2.28	0.0023	0.017	RP5-894A10.2	ENSG00000237737.3	-12.63	-11.56	-1.54	2.69	0.0025	0.018	DCTN1-AS1
ENSG00000237166.1	-11.9	-12.69	1.13	2.32	0.0024	0.017	AC007163.3	ENSG00000198673.8	-10.55	-9.67	-1.27	5.49	0.0027	0.018	FAM19A2
ENSG00000234945.5	-12.96	-14.23	1.83	0.65	0.0024	0.017	GTF3C2-AS1	ENSG00000183307.3	-11.63	-10.85	-1.12	3.83	0.0026	0.018	CECR6
ENSG00000234690.4	-13.33	-14.51	1.7	0.18	0.0024	0.017	AC073283.4	ENSG00000169900.5	-14.77	-13.65	-1.63	-0.25	0.0025	0.018	PYDC1
ENSG00000232884.5	-13.54	-14.76	1.75	-0.12	0.0024	0.017	AF127936.3	ENSG00000169851.13	-9.88	-9.08	-1.16	6.37	0.0026	0.018	PCDH7
ENSG00000225828.1	-11.81	-12.7	1.28	2.41	0.0023	0.017	FAM229A	ENSG00000169676.5	-13.92	-12.82	-1.59	0.89	0.0026	0.018	DRD5
ENSG00000205534.6	-11.88	-12.9	1.48	2.25	0.0024	0.017	SMG1P2	ENSG00000164418.17	-10.72	-9.91	-1.17	5.17	0.0026	0.018	GRIK2
ENSG00000198743.5	-8.97	-9.71	1.07	6.56	0.0024	0.017	SLC5A3	ENSG00000164109.11	-12.02	-11.28	-1.07	3.23	0.0027	0.018	MAD2L1
ENSG00000198517.7	-9.51	-10.39	1.27	5.71	0.0024	0.017	MAFK	ENSG00000162706.10	-8.93	-8.05	-1.27	7.82	0.0025	0.018	CADM3
ENSG00000181016.7	-12.22	-13.15	1.35	1.81	0.0024	0.017	LSMEM1	ENSG00000160753.13	-10.22	-9.53	-1	5.77	0.0027	0.018	RUSC1
ENSG00000174628.14	-10.84	-11.56	1.05	3.87	0.0024	0.017	IQCK	ENSG00000157693.12	-10.36	-9.58	-1.13	5.66	0.0025	0.018	C9orf91
ENSG00000166928.8	-12.2	-13.29	1.58	1.78	0.0024	0.017	MS4A14	ENSG00000156486.7	-12.04	-10.96	-1.56	3.55	0.0026	0.018	KCNS2
ENSG00000162692.8	-11.62	-13.07	2.09	2.49	0.0025	0.017	VCAM1	ENSG00000138814.14	-8.21	-7.4	-1.17	8.79	0.0025	0.018	PPP3CA
ENSG00000154330.10	-11.69	-12.54	1.22	2.59	0.0024	0.017	PGM5	ENSG00000131885.14	-13.98	-12.56	-2.04	1.16	0.0025	0.018	KRT17P1
ENSG00000124766.5	-11.41	-12.13	1.04	3.05	0.0023	0.017	SOX4	ENSG00000119411.10	-13.23	-12.36	-1.26	1.63	0.0026	0.018	BSPRY
ENSG00000105122.10	-12.22	-13.09	1.25	1.83	0.0024	0.017	RASAL3	ENSG00000116544.9	-10.98	-10.18	-1.14	4.78	0.0027	0.018	DLGAP3
ENSG00000085563.12	-9.78	-10.55	1.1	5.37	0.0024	0.017	ABCB1	ENSG00000113763.8	-10.45	-9.57	-1.27	5.62	0.0026	0.018	UNC5A
ENSGR0000167393.14	-11.96	-12.88	1.33	2.18	0.0026	0.018	PPP2R3B	ENSG00000109339.16	-8.94	-8.24	-1.01	7.62	0.0025	0.018	MAPK10
ENSG00000279489.1	-13.54	-14.73	1.71	-0.12	0.0026	0.018	RP11-392A14.8	ENSG00000100983.7	-11.3	-10.52	-1.12	4.31	0.0026	0.018	GSS
ENSG00000279126.1	-12.2	-13.88	2.43	1.61	0.0025	0.018	AC008810.1	ENSG00000084731.11	-8.83	-8.11	-1.05	7.8	0.0026	0.018	KIF3C
ENSG00000274512.2	-11.03	-11.83	1.15	3.56	0.0025	0.018	TBC1D3	ENSG00000005448.14	-11.96	-11.19	-1.12	3.35	0.0025	0.018	WDR54
ENSG00000273036.1	-11.98	-13.31	1.91	2	0.0025	0.018	RP11-392E22.12	ENSG00000261594.3	-14.05	-12.74	-1.89	0.94	0.0027	0.019	TPBGL
ENSG00000271553.1	-12.58	-13.46	1.27	1.32	0.0026	0.018	RP11-274B21.10	ENSG00000231764.6	-11.4	-10.31	-1.57	4.47	0.0028	0.019	DLX6-AS1
ENSG00000260743.1	-13.6	-14.81	1.75	-0.21	0.0025	0.018	RP11-255C15.3	ENSG00000186472.17	-9.56	-8.7	-1.24	6.89	0.0029	0.019	PCLO
ENSG00000256028.2	-11.6	-12.36	1.09	2.76	0.0027	0.018	RP11-197N18.2	ENSG00000185442.10	-11.63	-10.94	-1	3.74	0.0028	0.019	FAM174B
ENSG00000246223.6	-13.25	-14.3	1.51	0.32	0.0027	0.018	C14orf64	ENSG00000179520.8	-14.14	-12.91	-1.78	0.72	0.0028	0.019	SLC17A8
ENSG00000245532.5	-7.69	-8.45	1.09	8.39	0.0025	0.018	NEAT1	ENSG00000177675.6	-14.09	-13.01	-1.56	0.63	0.0028	0.019	CD163L1
ENSG00000233056.2	-13.62	-14.89	1.82	-0.25	0.0025	0.018	ERVH48-1	ENSG00000172292.12	-9.78	-9.09	-1	6.4	0.0027	0.019	CERS6
ENSG00000228065.8	-13.66	-14.85	1.72	-0.28	0.0025	0.018	LINC01515	ENSG00000171004.15	-11.63	-10.81	-1.18	3.86	0.0028	0.019	HS6ST2
ENSG00000223953.4	-11.71	-12.49	1.13	2.6	0.0025	0.018	C1QTNF5	ENSG00000163013.9	-9.58	-8.83	-1.08	6.75	0.0028	0.019	FBXO41
ENSG00000213937.3	-12.17	-13.1	1.35	1.88	0.0025	0.018	CLDN9	ENSG00000159409.12	-10.55	-9.66	-1.27	5.49	0.0028	0.019	CELF3
ENSG00000206262.6	-13.41	-14.65	1.78	0.03	0.0026	0.018	FOXL2NB	ENSG00000139998.12	-9.95	-9.19	-1.1	6.23	0.0029	0.019	RAB15
ENSG00000196981.3	-11.56	-12.3	1.07	2.83	0.0026	0.018	WDR5B	ENSG00000139915.16	-12.4	-11.6	-1.15	2.74	0.0028	0.019	MDGA2
ENSG00000187554.9	-11.59	-12.68	1.58	2.64	0.0027	0.018	TLR5	ENSG00000136261.12	-11.4	-10.66	-1.06	4.12	0.0028	0.019	BZW2
ENSG00000187244.8	-10.54	-11.36	1.18	4.25	0.0026	0.018	BCAM	ENSG00000134490.11	-12.26	-11.51	-1.08	2.89	0.0029	0.019	TMEM241
ENSG00000176225.10	-10.95	-11.67	1.04	3.72	0.0025	0.018	RTTN	ENSG00000117009.9	-14.08	-12.91	-1.68	0.74	0.0028	0.019	KMO
ENSG00000171671.6	-13.4	-14.55	1.65	0.08	0.0026	0.018	SHANK2-AS3	ENSG00000111249.11	-11.1	-10.27	-1.2	4.64	0.0027	0.019	CUX2
ENSG00000165424.6	-8.18	-9.01	1.21	7.65	0.0026	0.018	ZCCHC24	ENSG00000102317.15	-10.59	-9.87	-1.04	5.27	0.0028	0.019	RBM3
ENSG00000162458.10	-11.45	-12.2	1.08	2.98	0.0026	0.018	FBLIM1	ENSG00000070729.11	-13.28	-11.95	-1.93	2.05	0.0028	0.019	CNGB1
ENSG00000157110.13	-11.01	-12	1.44	3.51	0.0025	0.018	RBPMS	ENSG00000279013.1	-13.29	-12.44	-1.22	1.53	0.0031	0.02	RP11-254A24.2
ENSG00000145331.11	-11.33	-12.07	1.07	3.16	0.0026	0.018	TRMT10A	ENSG00000256500.5	-13.07	-12.01	-1.53	2.06	0.003	0.02	KLC1
ENSG00000139351.12	-13.16	-14.24	1.56	0.44	0.0026	0.018	SYCP3	ENSG00000167889.10	-10.27	-9.56	-1.03	5.72	0.0029	0.02	MGAT5B
ENSG00000127528.5	-10.93	-11.73	1.16	3.71	0.0025	0.018	KLF2	ENSG00000165731.15	-12.29	-11.27	-1.47	3.13	0.003	0.02	RET
ENSG00000100139.11	-10.86	-11.56	1.01	3.85	0.0025	0.018	MICALL1	ENSG00000104524.11	-12.22	-11.33	-1.29	3.09	0.003	0.02	PYCRL
ENSG00000079385.19	-13.22	-14.48	1.82	0.29	0.0027	0.018	CEACAM1	ENSG00000100604.10	-9.11	-8.17	-1.36	7.62	0.003	0.02	CHGA
ENSG00000053747.13	-10.98	-11.82	1.22	3.62	0.0027	0.018	LAMA3	ENSG00000050030.11	-11.05	-10.23	-1.19	4.7	0.003	0.02	KIAA2022
ENSG00000279821.1	-13.17	-14.49	1.9	0.35	0.0027	0.019	RP11-1334A24.5	ENSG00000048991.14	-9.52	-8.8	-1.04	6.81	0.0029	0.02	R3HDM1
ENSG00000269439.3	-12.76	-13.79	1.48	1	0.0027	0.019	CTD-3131K8.2	ENSG00000253457.1	-13.93	-12.94	-1.42	0.76	0.0032	0.021	SMIM18
ENSG00000260816.2	-13.86	-15.32	2.1	-0.63	0.0028	0.019	RP11-319G9.3	ENSG00000233508.2	-12.21	-11.12	-1.57	3.31	0.0032	0.021	RP1-269M15.3
ENSG00000253716.3	-12.3	-13.2	1.31	1.71	0.0028	0.019	RP13-582O9.5	ENSG00000197705.7	-14.41	-12.85	-2.26	0.72	0.0033	0.021	KLHL14
ENSG00000245156.1	-12.56	-13.52	1.38	1.31	0.0029	0.019	RP11-867G23.3	ENSG00000188859.6	-11.68	-10.93	-1.08	3.73	0.0031	0.021	FAM78B
ENSG00000237863.2	-12.94	-13.92	1.41	0.77	0.0029	0.019	RP6-24A23.3	ENSG00000185933.6	-13.93	-12.57	-1.97	1.16	0.0033	0.021	CALHM1
ENSG00000235665.3	-13.69	-14.82	1.63	-0.29	0.0028	0.019	LINC00298	ENSG00000173013.5	-13.4	-12.53	-1.26	1.39	0.0033	0.021	CCDC96
ENSG00000214353.5	-11.32	-12.08	1.1	3.17	0.0028	0.019	VAC14-AS1	ENSG00000167281.16	-10.1	-9.27	-1.19	6.08	0.0032	0.021	RBFOX3
ENSG00000213073.4	-12.87	-13.81	1.37	0.89	0.0027	0.019	RP11-288H12.3	ENSG00000135638.11	-11.76	-10.87	-1.28	3.75	0.0032	0.021	EMX1
ENSG00000187474.4	-13.12	-14.38	1.81	0.43	0.0029	0.019	FPR3	ENSG00000120645.9	-10.08	-9.28	-1.16	6.08	0.0031	0.021	IQSEC3
ENSG00000149591.14	-9.61	-10.49	1.27	5.57	0.0027	0.019	TAGLN	ENSG00000118402.5	-10.46	-9.67	-1.13	5.52	0.0032	0.021	ELOVL4
ENSG00000137809.14	-12.11	-13.04	1.35	1.97	0.0028	0.019	ITGA11	ENSG00000116745.6	-14.69	-13.6	-1.58	-0.18	0.0032	0.021	RPE65
ENSG00000137801.10	-11.16	-12.27	1.61	3.25	0.0029	0.019	THBS1	ENSG00000115598.7	-14.65	-13.45	-1.73	-0.01	0.0032	0.021	IL1RL2
ENSG00000127324.6	-12.61	-13.58	1.4	1.24	0.0029	0.019	TSPAN8	ENSG00000113100.7	-12.18	-11.11	-1.54	3.33	0.0031	0.021	CDH9
ENSG00000121101.13	-12.92	-13.89	1.4	0.81	0.0027	0.019	TEX14	ENSG00000104635.11	-10.26	-9.3	-1.38	5.98	0.0033	0.021	SLC39A14
ENSG00000087589.14	-12.47	-13.51	1.49	1.41	0.0028	0.019	CASS4	ENSG00000101489.16	-9.33	-8.47	-1.25	7.22	0.0032	0.021	CELF4
ENSG00000073350.11	-11.46	-12.32	1.24	2.92	0.0027	0.019	LLGL2	ENSG00000081138.11	-12.43	-11.41	-1.47	2.92	0.0033	0.021	CDH7
ENSG00000272240.1	-13.28	-14.28	1.43	0.3	0.0031	0.02	RP5-855D21.1	ENSG00000069535.13	-9.12	-8.41	-1.03	7.37	0.0032	0.021	MAOB
ENSG00000270188.1	-10.06	-10.98	1.32	4.9	0.0031	0.02	MTRNR2L11	ENSG00000007264.11	-11.11	-10.42	-1	4.49	0.0033	0.021	MATK
ENSG00000253203.4	-12.53	-13.48	1.37	1.36	0.003	0.02	GUSBP3	ENSG00000279042.1	-13.72	-12.56	-1.68	1.24	0.0034	0.022	RP11-805F19.3
ENSG00000233327.8	-10.41	-11.27	1.24	4.43	0.0029	0.02	USP32P2	ENSG00000275400.1	-13.63	-12.68	-1.37	1.15	0.0035	0.022	RP4-756H11.5
ENSG00000230454.1	-13.21	-14.23	1.47	0.39	0.003	0.02	U73166.2	ENSG00000259964.4	-14.68	-13.56	-1.62	-0.13	0.0035	0.022	RP11-673C5.2
ENSG00000228486.7	-11.83	-12.83	1.45	2.33	0.0031	0.02	LINC01125	ENSG00000228594.2	-11.88	-11.15	-1.06	3.42	0.0035	0.022	C1orf233
ENSG00000178343.4	-12.61	-13.87	1.82	1.13	0.003	0.02	SHISA3	ENSG00000206535.5	-11.9	-11.16	-1.07	3.4	0.0034	0.022	LNP1
ENSG00000157657.12	-11.39	-12.14	1.08	3.07	0.0031	0.02	ZNF618	ENSG00000205662.2	-15.23	-13.78	-2.09	-0.53	0.0035	0.022	RP11-706O15.7
ENSG00000142694.6	-12.36	-13.44	1.57	1.55	0.003	0.02	EVA1B	ENSG00000198910.10	-9.85	-8.89	-1.39	6.58	0.0035	0.022	L1CAM
ENSG00000105329.7	-10.95	-11.7	1.08	3.7	0.003	0.02	TGFB1	ENSG00000186907.5	-11.68	-10.76	-1.34	3.9	0.0035	0.022	RTN4RL2
ENSG00000264569.1	-13.43	-14.55	1.62	0.05	0.0033	0.021	RP13-650J16.1	ENSG00000183023.16	-9.6	-8.78	-1.18	6.8	0.0035	0.022	SLC8A1
ENSG00000259865.1	-10.99	-11.74	1.08	3.64	0.0032	0.021	RP11-488L18.10	ENSG00000179148.7	-14.41	-13.13	-1.85	0.41	0.0033	0.022	ALOXE3
ENSG00000259171.1	-12.81	-13.88	1.54	0.93	0.0032	0.021	RNASE4	ENSG00000171873.7	-14.28	-13.27	-1.46	0.3	0.0035	0.022	ADRA1D
ENSG00000255031.3	-13.82	-15.05	1.78	-0.5	0.0032	0.021	RP11-802E16.3	ENSG00000171435.11	-10.83	-10.02	-1.16	5.01	0.0034	0.022	KSR2
ENSG00000245293.2	-13	-14.13	1.63	0.63	0.0032	0.021	RP11-286E11.1	ENSG00000157613.8	-13.06	-12.22	-1.21	1.85	0.0033	0.022	CREB3L1
ENSG00000244482.7	-13.33	-14.4	1.55	0.21	0.0032	0.021	LILRA6	ENSG00000143318.10	-11.71	-10.87	-1.22	3.77	0.0033	0.022	CASQ1
ENSG00000243649.6	-11.18	-12.04	1.24	3.31	0.0032	0.021	CFB	ENSG00000134575.7	-11.4	-10.65	-1.09	4.13	0.0034	0.022	ACP2
ENSG00000229981.5	-13.84	-15.37	2.21	-0.61	0.0032	0.021	LINC01435	ENSG00000107282.5	-9.55	-8.85	-1.01	6.75	0.0034	0.022	APBA1
ENSG00000227671.4	-10.9	-11.6	1	3.79	0.0032	0.021	MIR3916	ENSG00000101977.17	-11.35	-10.47	-1.26	4.33	0.0035	0.022	MCF2
ENSG00000205517.10	-11.66	-12.46	1.14	2.66	0.0032	0.021	RGL3	ENSG00000086289.9	-9.72	-8.93	-1.14	6.59	0.0035	0.022	EPDR1
ENSG00000197182.10	-12.83	-13.79	1.39	0.94	0.0031	0.021	MIRLET7BHG	ENSG00000072858.8	-11.72	-10.79	-1.34	3.86	0.0036	0.022	SIDT1
ENSG00000166016.5	-11.21	-11.93	1.04	3.34	0.0033	0.021	ABTB2	ENSG00000070808.13	-7.68	-6.82	-1.24	9.6	0.0034	0.022	CAMK2A
ENSG00000142961.12	-10.9	-11.66	1.1	3.77	0.0033	0.021	MOB3C	ENSG00000005249.10	-9.35	-8.65	-1	7.03	0.0033	0.022	PRKAR2B
ENSG00000140450.8	-9.56	-10.25	1	5.73	0.0033	0.021	ARRDC4	ENSG00000185105.4	-13.51	-12.48	-1.48	1.39	0.0036	0.023	MYADML2
ENSG00000129646.11	-11.66	-12.5	1.22	2.65	0.0031	0.021	QRICH2	ENSG00000184305.12	-12.9	-12.1	-1.16	2.03	0.0036	0.023	CCSER1
ENSG00000101955.12	-11.66	-12.53	1.26	2.63	0.0033	0.021	SRPX	ENSG00000183908.5	-12.01	-11	-1.45	3.51	0.0036	0.023	LRRC55
ENSG00000101276.12	-11.31	-12.22	1.32	3.12	0.0033	0.021	SLC52A3	ENSG00000183780.10	-11.59	-10.89	-1.02	3.81	0.0038	0.023	SLC35F3
ENSG00000101096.17	-11.45	-12.26	1.18	2.96	0.0033	0.021	NFATC2	ENSG00000176884.12	-9.04	-8.03	-1.46	7.8	0.0036	0.023	GRIN1
ENSG00000012048.17	-11.22	-11.93	1.03	3.33	0.0031	0.021	BRCA1	ENSG00000144285.13	-9.61	-8.8	-1.17	6.77	0.0036	0.023	SCN1A
ENSG00000011465.14	-9.22	-10.07	1.23	6.15	0.0031	0.021	DCN	ENSG00000132359.11	-9.87	-9.06	-1.17	6.39	0.0037	0.023	RAP1GAP2
ENSG00000279777.1	-12.39	-13.27	1.27	1.59	0.0035	0.022	AC004813.1	ENSG00000272944.1	-14.96	-13.57	-2.01	-0.22	0.004	0.024	CTD-2308L22.1
ENSG00000279555.1	-13.4	-14.61	1.75	0.07	0.0034	0.022	RP11-426D19.1	ENSG00000198797.6	-10.56	-9.86	-1.01	5.29	0.004	0.024	BRINP2
ENSG00000274012.1	-9.24	-9.98	1.07	6.17	0.0034	0.022	Metazoa_SRP	ENSG00000184408.7	-10.68	-9.98	-1.01	5.12	0.004	0.024	KCND2
ENSG00000271503.3	-11.73	-12.46	1.05	2.6	0.0034	0.022	CCL5	ENSG00000169758.10	-12.88	-12.01	-1.25	2.13	0.0039	0.024	C15orf27
ENSG00000270015.1	-11.13	-11.84	1.02	3.46	0.0034	0.022	RP11-540B6.6	ENSG00000147724.9	-11.04	-10.31	-1.06	4.63	0.0039	0.024	FAM135B
ENSG00000269743.2	-11.79	-12.6	1.17	2.47	0.0034	0.022	SLC25A53	ENSG00000128245.12	-7.72	-6.91	-1.17	9.49	0.0039	0.024	YWHAH
ENSG00000269352.1	-12.49	-13.38	1.28	1.45	0.0035	0.022	AC018766.5	ENSG00000122824.8	-11.36	-10.57	-1.14	4.23	0.004	0.024	NUDT10
ENSG00000268518.1	-11.85	-13.31	2.1	2.15	0.0035	0.022	CTD-2545M3.8	ENSG00000114812.10	-11.35	-10.66	-1.01	4.14	0.004	0.024	VIPR1
ENSG00000259697.1	-13.15	-14.47	1.89	0.37	0.0034	0.022	RP11-299H22.1	ENSG00000104059.4	-11.25	-10.54	-1.03	4.31	0.004	0.024	FAM189A1
ENSG00000251372.3	-13.01	-14.05	1.49	0.65	0.0036	0.022	LINC00499	ENSG00000064886.11	-12.48	-11.04	-2.08	3.32	0.0038	0.024	CHI3L2
ENSG00000248445.3	-13.04	-14.04	1.45	0.63	0.0035	0.022	SEMA6A-AS1	ENSG00000259985.1	-13.75	-12.79	-1.39	0.99	0.0041	0.025	RP11-549B18.1
ENSG00000243244.3	-11.26	-12.48	1.77	3.07	0.0033	0.022	STON1	ENSG00000257434.1	-11.52	-10.43	-1.58	4.31	0.0041	0.025	RP11-81K13.1
ENSG00000231154.1	-13.45	-14.53	1.57	0.04	0.0035	0.022	MORF4L2-AS1	ENSG00000214376.5	-12.64	-11.68	-1.38	2.56	0.0042	0.025	VSTM5
ENSG00000215302.6	-12.56	-13.51	1.36	1.32	0.0034	0.022	CTD-3092A11.1	ENSG00000183775.8	-10.01	-9.15	-1.24	6.25	0.0041	0.025	KCTD16
ENSG00000205358.3	-12.39	-13.89	2.16	1.39	0.0033	0.022	MT1H	ENSG00000156642.14	-8.65	-7.91	-1.06	8.08	0.0041	0.025	NPTN
ENSG00000204366.3	-12.22	-13.03	1.17	1.86	0.0034	0.022	ZBTB12	ENSG00000143816.7	-14.2	-13.21	-1.42	0.39	0.0041	0.025	WNT9A
ENSG00000198848.10	-12.23	-14.08	2.67	1.54	0.0034	0.022	CES1	ENSG00000134709.8	-10.87	-9.99	-1.27	5.03	0.0041	0.025	HOOK1
ENSG00000188153.10	-8.83	-9.6	1.11	6.75	0.0035	0.022	COL4A5	ENSG00000133063.13	-14.77	-13.63	-1.65	-0.23	0.0042	0.025	CHIT1
ENSG00000185650.9	-8.68	-9.41	1.06	6.98	0.0034	0.022	ZFP36L1	ENSG00000118194.16	-11.42	-10.6	-1.19	4.17	0.0042	0.025	TNNT2
ENSG00000183134.4	-12.79	-13.77	1.4	0.98	0.0034	0.022	PTGDR2	ENSG00000117650.10	-14.39	-13.34	-1.51	0.19	0.0041	0.025	NEK2
ENSG00000182612.8	-12.6	-13.5	1.29	1.28	0.0034	0.022	TSPAN10	ENSG00000109738.8	-9.68	-8.86	-1.18	6.67	0.0041	0.025	GLRB
ENSG00000179855.5	-12.61	-13.64	1.48	1.22	0.0035	0.022	GIPC3	ENSG00000078018.17	-7.68	-6.83	-1.23	9.59	0.0042	0.025	MAP2
ENSG00000155066.13	-12.43	-13.3	1.26	1.54	0.0035	0.022	PROM2	ENSG00000186487.15	-9.5	-8.6	-1.3	7.02	0.0044	0.026	MYT1L
ENSG00000143171.10	-11.32	-12.26	1.36	3.09	0.0036	0.022	RXRG	ENSG00000181072.9	-13.11	-11.89	-1.75	2.17	0.0043	0.026	CHRM2
ENSG00000118777.8	-9.7	-10.43	1.06	5.51	0.0034	0.022	ABCG2	ENSG00000171462.12	-13.57	-12.62	-1.37	1.24	0.0044	0.026	DLK2
ENSG00000115325.11	-11.64	-12.49	1.23	2.67	0.0034	0.022	DOK1	ENSG00000162639.13	-11.82	-11.06	-1.1	3.53	0.0044	0.026	HENMT1
ENSG00000111452.10	-11.8	-12.71	1.31	2.41	0.0033	0.022	GPR133	ENSG00000124140.10	-9.18	-8.23	-1.38	7.53	0.0043	0.026	SLC12A5
ENSG00000062370.14	-11.15	-11.87	1.04	3.42	0.0034	0.022	ZNF112	ENSG00000112981.4	-11.72	-10.86	-1.24	3.77	0.0043	0.026	NME5
ENSG00000003436.12	-10.91	-11.61	1.01	3.78	0.0035	0.022	TFPI	ENSG00000087085.11	-11.83	-10.99	-1.21	3.6	0.0043	0.026	ACHE
ENSG00000000003.12	-10.63	-11.38	1.09	4.16	0.0034	0.022	TSPAN6	ENSG00000040608.11	-11.52	-10.78	-1.07	3.95	0.0044	0.026	RTN4R
ENSG00000272994.1	-11.8	-12.57	1.11	2.48	0.0037	0.023	RP11-332H14.2	ENSG00000242419.3	-12.19	-11.2	-1.42	3.24	0.0047	0.027	PCDHGC4
ENSG00000272150.3	-12.51	-13.45	1.36	1.4	0.0037	0.023	NBPF25P	ENSG00000215845.8	-12.63	-11.86	-1.11	2.38	0.0046	0.027	TSTD1
ENSG00000261832.2	-13.59	-14.98	2	-0.24	0.0038	0.023	CLN3	ENSG00000175206.8	-14.76	-13.69	-1.54	-0.29	0.0046	0.027	NPPA
ENSG00000255198.4	-12.9	-13.99	1.57	0.79	0.0036	0.023	SNHG9	ENSG00000171848.11	-14.37	-13.09	-1.84	0.46	0.0046	0.027	RRM2
ENSG00000231955.1	-12.37	-13.34	1.4	1.58	0.0038	0.023	GCSHP3	ENSG00000160221.14	-11.5	-10.07	-2.07	4.72	0.0045	0.027	C21orf33
ENSG00000197714.6	-12.35	-13.18	1.19	1.66	0.0037	0.023	ZNF460	ENSG00000111490.10	-11.2	-10.44	-1.09	4.43	0.0045	0.027	TBC1D30
ENSG00000173269.11	-10.47	-11.27	1.16	4.36	0.0038	0.023	MMRN2	ENSG00000100526.17	-13.75	-12.86	-1.28	0.91	0.0047	0.027	CDKN3
ENSG00000165626.14	-11.05	-11.87	1.18	3.52	0.0037	0.023	BEND7	ENSG00000099960.10	-13.74	-12.25	-2.14	1.58	0.0045	0.027	SLC7A4
ENSG00000162747.7	-12.28	-13.57	1.86	1.59	0.0036	0.023	FCGR3B	ENSG00000260838.3	-12.77	-11.66	-1.6	2.53	0.0049	0.028	RP11-531A24.3
ENSG00000162618.10	-10.32	-11.23	1.31	4.54	0.0037	0.023	ELTD1	ENSG00000244242.1	-11.45	-10.66	-1.14	4.09	0.0048	0.028	IFITM10
ENSG00000154678.14	-8.55	-9.43	1.27	7.1	0.0036	0.023	PDE1C	ENSG00000196090.10	-9.81	-8.91	-1.29	6.57	0.0048	0.028	PTPRT
ENSG00000152207.5	-11.87	-13.02	1.65	2.22	0.0036	0.023	CYSLTR2	ENSG00000130032.13	-11.36	-10.45	-1.31	4.34	0.0048	0.028	PRRG3
ENSG00000135097.4	-11.37	-12.09	1.04	3.11	0.0036	0.023	MSI1	ENSG00000101098.10	-10.24	-9.47	-1.1	5.82	0.0049	0.028	RIMS4
ENSG00000115267.5	-11.12	-11.85	1.06	3.47	0.0038	0.023	IFIH1	ENSG00000272163.1	-12.02	-11.22	-1.15	3.29	0.0051	0.029	GS1-72M22.1
ENSG00000009790.12	-12.41	-13.23	1.19	1.59	0.0036	0.023	TRAF3IP3	ENSG00000260920.2	-12.64	-11.86	-1.13	2.38	0.0051	0.029	RP1-228H13.5
ENSG00000274925.1	-11.86	-12.63	1.1	2.39	0.004	0.024	CTD-2547G23.4	ENSG00000236296.5	-14.86	-13.7	-1.67	-0.34	0.005	0.029	GUSBP5
ENSG00000273356.1	-12.82	-13.75	1.34	0.97	0.004	0.024	RP11-804H8.6	ENSG00000226435.8	-14.35	-13.4	-1.37	0.15	0.005	0.029	ANKRD18DP
ENSG00000273154.2	-11.45	-12.16	1.02	3.01	0.004	0.024	RP4-583P15.15	ENSG00000211772.6	-13.3	-12.35	-1.36	1.61	0.0051	0.029	TRBC2
ENSG00000270021.1	-11.64	-12.51	1.25	2.66	0.004	0.024	CTC-203F4.2	ENSG00000188582.6	-14.08	-13	-1.57	0.65	0.0052	0.029	PAQR9
ENSG00000267355.2	-13.61	-14.66	1.51	-0.16	0.0039	0.024	RPL9P29	ENSG00000188573.7	-11.83	-11.05	-1.13	3.54	0.0052	0.029	FBLL1
ENSG00000233954.6	-12.84	-13.94	1.58	0.87	0.0039	0.024	UQCRHL	ENSG00000187189.10	-8.7	-8.01	-1	7.97	0.0051	0.029	TSPYL4
ENSG00000212663.2	-13.12	-14.05	1.35	0.55	0.0039	0.024	RP1-122K4.3	ENSG00000186047.9	-12.7	-11.81	-1.29	2.4	0.005	0.029	DLEU7
ENSG00000196954.10	-11.24	-12.35	1.6	3.14	0.0038	0.024	CASP4	ENSG00000164061.4	-9.33	-8.46	-1.25	7.24	0.0052	0.029	BSN
ENSG00000176124.9	-12.21	-13.08	1.26	1.85	0.0039	0.024	DLEU1	ENSG00000158806.11	-11.42	-10.52	-1.3	4.25	0.0052	0.029	NPM2
ENSG00000174799.8	-11.31	-12.03	1.04	3.2	0.004	0.024	CEP135	ENSG00000158089.12	-12.79	-11.89	-1.29	2.28	0.005	0.029	GALNT14
ENSG00000170647.3	-11.75	-12.56	1.18	2.52	0.0039	0.024	TMEM133	ENSG00000156463.15	-13.34	-12.41	-1.35	1.54	0.005	0.029	SH3RF2
ENSG00000169621.7	-12.79	-13.74	1.37	1	0.004	0.024	APLF	ENSG00000153531.10	-12.58	-11.77	-1.17	2.49	0.0051	0.029	ADPRHL1
ENSG00000131470.12	-11.99	-12.81	1.18	2.19	0.0038	0.024	PSMC3IP	ENSG00000147655.8	-10.99	-10.18	-1.16	4.78	0.0052	0.029	RSPO2
ENSG00000115896.13	-8.92	-9.61	1	6.66	0.0039	0.024	PLCL1	ENSG00000146386.7	-11.99	-11.27	-1.05	3.25	0.0052	0.029	ABRACL
ENSG00000107731.10	-9.72	-10.45	1.05	5.48	0.004	0.024	UNC5B	ENSG00000131187.7	-13.63	-12.6	-1.49	1.23	0.005	0.029	F12
ENSG00000099875.12	-9.55	-10.27	1.05	5.73	0.004	0.024	MKNK2	ENSG00000116983.10	-8.91	-8.05	-1.25	7.83	0.0051	0.029	HPCAL4
ENSG00000067066.14	-10.66	-11.36	1	4.14	0.004	0.024	SP100	ENSG00000115155.14	-14.4	-13.26	-1.64	0.27	0.0051	0.029	OTOF
ENSG00000275976.2	-14	-15.73	2.49	-0.87	0.0041	0.025	SPDYE8P	ENSG00000076826.7	-11.53	-10.84	-1	3.89	0.0052	0.029	CAMSAP3
ENSG00000272320.1	-13.21	-14.19	1.42	0.4	0.0041	0.025	RP11-506K6.4	ENSG00000063015.17	-11.52	-10.59	-1.34	4.13	0.0051	0.029	SEZ6
ENSG00000254996.3	-10.98	-11.75	1.11	3.64	0.0042	0.025	ANKHD1-EIF4EBP3	ENSG00000260000.2	-13.84	-12.91	-1.35	0.83	0.0055	0.03	RP3-467N11.1
ENSG00000239828.4	-13.32	-14.3	1.4	0.25	0.0041	0.025	RP11-446H18.5	ENSG00000255082.1	-10.11	-9.3	-1.16	6.04	0.0054	0.03	GRM5-AS1
ENSG00000238276.3	-13.53	-14.71	1.7	-0.1	0.0041	0.025	RP11-245J24.1	ENSG00000163046.13	-14.28	-13.28	-1.45	0.29	0.0055	0.03	ANKRD30BL
ENSG00000206344.6	-13.1	-14.02	1.32	0.58	0.0041	0.025	HCG27	ENSG00000147003.5	-14.56	-13.41	-1.65	0.06	0.0053	0.03	TMEM27
ENSG00000203710.8	-12.18	-13.29	1.61	1.8	0.0043	0.025	CR1	ENSG00000144550.10	-11.87	-11	-1.26	3.57	0.0054	0.03	CPNE9
ENSG00000174680.7	-13.71	-14.88	1.69	-0.34	0.0042	0.025	GRIK1-AS1	ENSG00000141384.9	-11.86	-11.13	-1.06	3.44	0.0052	0.03	TAF4B
ENSG00000135378.3	-12.11	-13.12	1.46	1.93	0.0041	0.025	PRRG4	ENSG00000083454.19	-12.56	-11.69	-1.25	2.58	0.0054	0.03	P2RX5
ENSG00000117318.8	-9.9	-10.88	1.41	5.11	0.004	0.025	ID3	ENSG00000236064.1	-13.97	-12.99	-1.41	0.7	0.0058	0.031	RP6-191P20.4
ENSG00000114200.7	-11.19	-12.05	1.23	3.3	0.0042	0.025	BCHE	ENSG00000178171.8	-11.69	-10.61	-1.56	4.05	0.0057	0.031	AMER3
ENSG00000260400.1	-11.89	-12.72	1.19	2.31	0.0043	0.026	RP11-119F7.5	ENSG00000155511.15	-9.75	-8.87	-1.28	6.64	0.0058	0.031	GRIA1
ENSG00000238018.1	-13.08	-14.1	1.47	0.58	0.0043	0.026	AC093110.3	ENSG00000148680.13	-13.9	-12.87	-1.48	0.84	0.0055	0.031	HTR7
ENSG00000234252.1	-13.47	-14.47	1.44	0.04	0.0044	0.026	AC007308.6	ENSG00000145934.13	-11.1	-10.16	-1.36	4.75	0.0056	0.031	TENM2
ENSG00000175564.10	-12.92	-13.82	1.31	0.84	0.0043	0.026	UCP3	ENSG00000131697.15	-11.32	-10.5	-1.19	4.31	0.0056	0.031	NPHP4
ENSG00000166523.5	-12.76	-14	1.79	0.93	0.0044	0.026	CLEC4E	ENSG00000116254.15	-9.54	-8.65	-1.28	6.95	0.0055	0.031	CHD5
ENSG00000066084.10	-8.32	-9.03	1.01	7.5	0.0043	0.026	DIP2B	ENSG00000104723.18	-10.25	-9.53	-1.04	5.75	0.0056	0.031	TUSC3
ENSG00000047617.12	-12.42	-13.46	1.51	1.48	0.0045	0.026	ANO2	ENSG00000092051.14	-9.17	-8.37	-1.15	7.39	0.0057	0.031	JPH4
ENSG00000280153.1	-12.46	-13.3	1.2	1.5	0.0046	0.027	RP11-876N24.3	ENSG00000204055.4	-14.65	-13.42	-1.77	0.02	0.006	0.032	RP11-247A12.2
ENSG00000279573.1	-11.41	-12.12	1.03	3.06	0.0046	0.027	RP11-855A2.1	ENSG00000178031.13	-13.81	-12.82	-1.43	0.94	0.0058	0.032	ADAMTSL1
ENSG00000267199.1	-11.94	-13	1.52	2.15	0.0046	0.027	RP11-861E21.2	ENSG00000168016.11	-10.76	-10.01	-1.08	5.06	0.0059	0.032	TRANK1
ENSG00000262160.1	-11.03	-11.81	1.13	3.58	0.0047	0.027	RP11-96D1.11	ENSG00000147481.11	-12.06	-11.26	-1.16	3.23	0.0059	0.032	SNTG1
ENSG00000255337.1	-13.36	-14.46	1.59	0.15	0.0046	0.027	RP11-315O6.1	ENSG00000278911.1	-14.64	-13.59	-1.52	-0.15	0.0062	0.033	RP11-405M12.2
ENSG00000241404.4	-10.96	-11.66	1	3.71	0.0046	0.027	EGFL8	ENSG00000274425.1	-13.33	-12.52	-1.18	1.43	0.0062	0.033	AC114271.2
ENSG00000241218.1	-12.05	-12.91	1.24	2.08	0.0046	0.027	RP11-446H18.1	ENSG00000273301.1	-11.96	-11.16	-1.15	3.38	0.0062	0.033	RP11-314B1.2
ENSG00000234722.3	-12.1	-12.94	1.2	2.01	0.0046	0.027	LINC01287	ENSG00000237732.7	-13.79	-12.95	-1.21	0.81	0.0063	0.033	AC010980.2
ENSG00000232177.1	-7.54	-8.37	1.2	8.58	0.0046	0.027	MTND4P24	ENSG00000235711.4	-12.47	-11.54	-1.34	2.78	0.0061	0.033	ANKRD34C
ENSG00000206538.5	-12.58	-13.79	1.75	1.2	0.0047	0.027	VGLL3	ENSG00000152822.11	-11.08	-10.21	-1.25	4.7	0.006	0.033	GRM1
ENSG00000179455.7	-11.65	-12.46	1.17	2.67	0.0047	0.027	MKRN3	ENSG00000149305.4	-13.81	-12.77	-1.5	0.98	0.0062	0.033	HTR3B
ENSG00000172380.5	-9.64	-10.39	1.08	5.58	0.0047	0.027	GNG12	ENSG00000143340.6	-14.23	-13.1	-1.64	0.5	0.0063	0.033	FAM163A
ENSG00000168404.10	-11.38	-12.43	1.51	2.95	0.0045	0.027	MLKL	ENSG00000123965.13	-14.54	-13.46	-1.55	0.01	0.006	0.033	PMS2P5
ENSG00000160685.11	-10.71	-11.41	1	4.07	0.0045	0.027	ZBTB7B	ENSG00000122952.14	-13.49	-12.63	-1.25	1.25	0.0061	0.033	ZWINT
ENSG00000145936.6	-12.59	-13.57	1.41	1.27	0.0045	0.027	KCNMB1	ENSG00000101307.13	-12.74	-11.88	-1.24	2.31	0.0061	0.033	SIRPB1
ENSG00000141086.15	-13.09	-14.2	1.61	0.52	0.0046	0.027	CTRL	ENSG00000225206.5	-13.29	-12.31	-1.41	1.66	0.0064	0.034	MIR137HG
ENSG00000116678.16	-10.21	-10.93	1.04	4.78	0.0046	0.027	LEPR	ENSG00000215218.3	-9.85	-8.96	-1.28	6.5	0.0064	0.034	UBE2QL1
ENSG00000116044.13	-8.85	-9.54	1	6.75	0.0045	0.027	NFE2L2	ENSG00000174514.10	-9.77	-9.08	-1	6.42	0.0064	0.034	MFSD4
ENSG00000018408.12	-9.51	-10.34	1.19	5.73	0.0047	0.027	WWTR1	ENSG00000163704.9	-11.5	-10.73	-1.11	4.01	0.0064	0.034	PRRT3
ENSG00000279803.1	-12.69	-13.7	1.46	1.11	0.0048	0.028	RP11-407G23.5	ENSG00000133101.7	-12.72	-11.72	-1.44	2.49	0.0066	0.034	CCNA1
ENSG00000278323.1	-13.21	-14.21	1.44	0.39	0.0048	0.028	LLNLF-173C4.1	ENSG00000120549.13	-10.61	-9.89	-1.03	5.23	0.0063	0.034	KIAA1217
ENSG00000272040.1	-12.71	-13.58	1.25	1.14	0.0048	0.028	CTC-366B18.4	ENSG00000261402.1	-14.49	-13.27	-1.77	0.23	0.0068	0.035	RP11-378I6.1
ENSG00000256116.1	-13.67	-14.79	1.62	-0.27	0.0048	0.028	RP11-783K16.14	ENSG00000261185.1	-13.79	-12.75	-1.5	1.01	0.0067	0.035	RP11-317P15.5
ENSG00000254343.2	-12.83	-13.73	1.3	0.95	0.0049	0.028	RP11-760H22.2	ENSG00000182010.8	-12.96	-12.05	-1.31	2.06	0.0067	0.035	RTKN2
ENSG00000245849.4	-11.76	-12.52	1.09	2.53	0.0049	0.028	RAD51-AS1	ENSG00000168032.6	-11.81	-10.78	-1.49	3.82	0.0068	0.035	ENTPD3
ENSG00000241644.2	-12.52	-13.85	1.92	1.26	0.0048	0.028	INMT	ENSG00000144407.7	-12.34	-11.47	-1.26	2.9	0.0067	0.035	PTH2R
ENSG00000197093.8	-11.59	-12.28	1	2.81	0.005	0.028	GAL3ST4	ENSG00000128573.20	-11.66	-10.92	-1.07	3.75	0.0066	0.035	FOXP2
ENSG00000165474.5	-11.79	-13.11	1.91	2.29	0.0048	0.028	GJB2	ENSG00000122966.11	-9.35	-8.64	-1.02	7.04	0.0066	0.035	CIT
ENSG00000163762.4	-10.54	-11.5	1.38	4.2	0.0049	0.028	TM4SF18	ENSG00000272511.1	-12.8	-11.82	-1.4	2.35	0.0071	0.036	RP11-180N14.1
ENSG00000162994.13	-11.57	-12.3	1.06	2.83	0.005	0.028	CLHC1	ENSG00000233901.3	-13.19	-12.11	-1.56	1.91	0.007	0.036	LINC01503
ENSG00000151651.13	-12.82	-13.74	1.32	0.97	0.0048	0.028	ADAM8	ENSG00000185666.12	-12.81	-11.84	-1.4	2.32	0.0071	0.036	SYN3
ENSG00000000971.13	-9.61	-10.49	1.28	5.57	0.0048	0.028	CFH	ENSG00000182732.14	-11.22	-10.47	-1.08	4.39	0.0071	0.036	RGS6
ENSG00000270020.1	-12.75	-13.72	1.4	1.05	0.005	0.029	RP11-463O9.9	ENSG00000179344.14	-11.9	-10.91	-1.43	3.65	0.0071	0.036	HLA-DQB1
ENSG00000267365.1	-12.01	-12.92	1.32	2.12	0.0051	0.029	KCNJ2-AS1	ENSG00000168830.7	-12.97	-12.04	-1.35	2.06	0.007	0.036	HTR1E
ENSG00000260404.2	-11.56	-12.26	1.01	2.85	0.0052	0.029	RP11-384K6.6	ENSG00000159871.12	-11.75	-11	-1.09	3.63	0.0071	0.036	LYPD5
ENSG00000256594.5	-13.1	-14.01	1.31	0.59	0.0051	0.029	RP11-705C15.2	ENSG00000159248.4	-13.5	-12.39	-1.61	1.5	0.007	0.036	GJD2
ENSG00000254726.2	-12.48	-13.36	1.27	1.45	0.0052	0.029	MEX3A	ENSG00000134121.7	-8.63	-7.91	-1.05	8.1	0.007	0.036	CHL1
ENSG00000205307.8	-12.64	-14.18	2.22	1.03	0.0051	0.029	SAP25	ENSG00000106537.7	-9.72	-8.99	-1.06	6.53	0.0071	0.036	TSPAN13
ENSG00000197321.12	-11.15	-12.06	1.32	3.34	0.0051	0.029	SVIL	ENSG00000072571.17	-14.45	-13.44	-1.46	0.07	0.007	0.036	HMMR
ENSG00000172296.10	-11.57	-12.68	1.6	2.67	0.0052	0.029	SPTLC3	ENSG00000277813.1	-14.14	-13.15	-1.43	0.47	0.0074	0.037	ACEA_U3
ENSG00000166394.12	-11	-11.76	1.09	3.63	0.0052	0.029	CYB5R2	ENSG00000273032.1	-12.42	-11.36	-1.52	2.98	0.0073	0.037	DGCR9
ENSG00000164949.5	-11.18	-12.02	1.21	3.33	0.0051	0.029	GEM	ENSG00000253731.2	-12.43	-11.7	-1.05	2.63	0.0074	0.037	PCDHGA6
ENSG00000157554.16	-11.12	-11.93	1.17	3.43	0.0051	0.029	ERG	ENSG00000248455.3	-14.25	-13.33	-1.32	0.25	0.0074	0.037	RP11-321E2.3
ENSG00000154783.8	-11.21	-11.96	1.08	3.33	0.0051	0.029	FGD5	ENSG00000214401.4	-13.78	-12.88	-1.31	0.89	0.0074	0.037	KANSL1-AS1
ENSG00000139734.15	-12.08	-13.24	1.67	1.92	0.0051	0.029	DIAPH3	ENSG00000187984.10	-12.17	-11.46	-1.03	2.99	0.0072	0.037	ANKRD19P
ENSG00000138823.10	-12.61	-13.44	1.19	1.3	0.0052	0.029	MTTP	ENSG00000174442.9	-11.97	-11.28	-1	3.25	0.0074	0.037	ZWILCH
ENSG00000119943.8	-11.88	-12.62	1.06	2.37	0.0051	0.029	PYROXD2	ENSG00000166573.5	-13.29	-12.47	-1.19	1.5	0.0072	0.037	GALR1
ENSG00000100987.12	-12.18	-13.13	1.38	1.86	0.005	0.029	VSX1	ENSG00000162951.8	-12.01	-11.06	-1.37	3.46	0.0073	0.037	LRRTM1
ENSG00000086159.10	-12.59	-13.62	1.48	1.24	0.0051	0.029	AQP6	ENSG00000132749.8	-14.86	-13.85	-1.46	-0.48	0.0074	0.037	MTL5
ENSG00000081052.11	-11.85	-12.9	1.52	2.29	0.0051	0.029	COL4A4	ENSG00000108932.9	-11.85	-11.15	-1.02	3.43	0.0074	0.037	SLC16A6
ENSG00000280378.1	-12.87	-13.8	1.34	0.89	0.0054	0.03	RP4-758J24.6	ENSG00000077152.7	-12.47	-11.66	-1.18	2.66	0.0072	0.037	UBE2T
ENSG00000279423.1	-12.28	-13.29	1.46	1.69	0.0055	0.03	RP11-671J11.5	ENSG00000020129.13	-8.34	-7.51	-1.2	8.62	0.0072	0.037	NCDN
ENSG00000279080.1	-11.59	-12.28	1	2.81	0.0054	0.03	CTA-228A9.4	ENSG00000260196.1	-12.04	-11.32	-1.04	3.18	0.0076	0.038	RP1-239B22.5
ENSG00000275678.1	-13.93	-15.02	1.57	-0.6	0.0055	0.03	RP4-547N15.3	ENSG00000249550.4	-13.28	-12.4	-1.27	1.57	0.0075	0.038	LINC01234
ENSG00000255350.1	-10.58	-11.62	1.51	4.11	0.0053	0.03	RP11-37O16.3	ENSG00000158258.13	-9.68	-8.76	-1.32	6.78	0.0076	0.038	CLSTN2
ENSG00000236754.3	-12.95	-13.88	1.35	0.78	0.0053	0.03	AC004019.13	ENSG00000085831.13	-12.88	-12.05	-1.21	2.09	0.0076	0.038	TTC39A
ENSG00000228995.1	-10.63	-11.52	1.29	4.1	0.0053	0.03	MTND1P9	ENSG00000275074.1	-13.13	-12.33	-1.16	1.71	0.008	0.039	NUDT18
ENSG00000228107.1	-13.29	-14.34	1.52	0.27	0.0054	0.03	AP000692.9	ENSG00000254561.3	-13.58	-12.72	-1.24	1.12	0.0078	0.039	RP11-196E1.3
ENSG00000225963.5	-13.8	-15.05	1.81	-0.48	0.0054	0.03	AC009950.2	ENSG00000135697.7	-14.17	-12.46	-2.46	1.22	0.008	0.039	BCO1
ENSG00000214688.4	-10.6	-11.69	1.57	4.06	0.0053	0.03	C10orf105	ENSG00000106789.10	-12.17	-11.44	-1.05	3	0.0079	0.039	CORO2A
ENSG00000204577.9	-13.01	-14.14	1.63	0.62	0.0054	0.03	LILRB3	ENSG00000233642.1	-14.62	-13.56	-1.54	-0.11	0.0081	0.04	GPR158-AS1
ENSG00000177045.7	-12.27	-13.18	1.32	1.75	0.0055	0.03	SIX5	ENSG00000231995.2	-14.19	-13.2	-1.43	0.4	0.008	0.04	RP11-111F5.2
ENSG00000164707.13	-11.73	-12.96	1.77	2.4	0.0053	0.03	SLC13A4	ENSG00000204588.5	-11.13	-10.22	-1.31	4.68	0.0081	0.04	LINC01123
ENSG00000158825.5	-12.87	-14.08	1.75	0.79	0.0053	0.03	CDA	ENSG00000176749.6	-9.13	-8.36	-1.12	7.42	0.008	0.04	CDK5R1
ENSG00000135218.15	-13.18	-14.16	1.41	0.44	0.0055	0.03	CD36	ENSG00000170214.3	-12.8	-11.77	-1.49	2.4	0.0081	0.04	ADRA1B
ENSG00000134802.15	-11.51	-12.34	1.19	2.86	0.0053	0.03	SLC43A3	ENSG00000164270.15	-14.34	-13.25	-1.56	0.3	0.0083	0.04	HTR4
ENSG00000124920.11	-8.13	-8.96	1.2	7.73	0.0053	0.03	MYRF	ENSG00000136535.12	-9.64	-8.77	-1.25	6.79	0.0083	0.041	TBR1
ENSG00000116690.9	-13.47	-14.51	1.5	0.02	0.0055	0.03	PRG4	ENSG00000119973.4	-14.32	-13.2	-1.62	0.36	0.0083	0.041	PRLHR
ENSG00000115361.5	-12.13	-13.33	1.73	1.84	0.0053	0.03	ACADL	ENSG00000108924.11	-9.24	-8.54	-1.02	7.19	0.0085	0.041	HLF
ENSG00000078269.11	-8.65	-9.4	1.08	7.01	0.0054	0.03	SYNJ2	ENSG00000074410.11	-13.15	-12.38	-1.11	1.65	0.0084	0.041	CA12
ENSG00000278999.1	-12.87	-13.75	1.26	0.91	0.0056	0.031	AC008985.1	ENSG00000231784.6	-13.93	-13.1	-1.2	0.61	0.0088	0.042	DBIL5P
ENSG00000256525.4	-11.81	-12.52	1.02	2.49	0.0057	0.031	POLG2	ENSG00000206195.8	-12.38	-11.67	-1.03	2.68	0.0087	0.042	DUXAP8
ENSG00000255085.6	-13.23	-14.22	1.43	0.37	0.0057	0.031	AF186192.5	ENSG00000178752.13	-14.47	-13.47	-1.44	0.04	0.0088	0.042	FAM132B
ENSG00000231427.3	-13.26	-14.39	1.63	0.28	0.0057	0.031	LINC01445	ENSG00000165349.9	-14.16	-13.05	-1.6	0.57	0.0088	0.042	SLC7A3
ENSG00000198429.7	-12.53	-13.38	1.23	1.4	0.0057	0.031	ZNF69	ENSG00000149970.12	-9.48	-8.69	-1.14	6.93	0.0087	0.042	CNKSR2
ENSG00000175084.9	-12.17	-13.79	2.34	1.67	0.0057	0.031	DES	ENSG00000140284.8	-13.61	-12.46	-1.65	1.38	0.0087	0.042	SLC27A2
ENSG00000168792.4	-11.59	-12.31	1.03	2.79	0.0057	0.031	ABHD15	ENSG00000119227.5	-11.69	-11	-1.01	3.66	0.0089	0.042	PIGZ
ENSG00000157551.15	-12.55	-13.41	1.23	1.37	0.0055	0.031	KCNJ15	ENSG00000267506.3	-13.74	-12.78	-1.39	1	0.0089	0.043	RP11-13K12.1
ENSG00000145287.8	-12.85	-14.01	1.68	0.83	0.0055	0.031	PLAC8	ENSG00000165028.9	-12.06	-11.36	-1.01	3.14	0.0089	0.043	NIPSNAP3B
ENSG00000135736.5	-12.57	-13.76	1.71	1.22	0.0057	0.031	CCDC102A	ENSG00000139714.10	-14.35	-13.26	-1.57	0.29	0.0091	0.043	MORN3
ENSG00000121210.13	-11.7	-12.42	1.03	2.64	0.0056	0.031	KIAA0922	ENSG00000136546.11	-12.82	-11.93	-1.3	2.24	0.0092	0.043	SCN7A
ENSG00000116117.15	-10.95	-11.64	1	3.73	0.0056	0.031	PARD3B	ENSG00000077279.14	-11.9	-11.12	-1.13	3.44	0.009	0.043	DCX
ENSG00000090530.7	-11.68	-12.42	1.08	2.66	0.0057	0.031	LEPREL1	ENSG00000067992.10	-12.74	-11.96	-1.12	2.23	0.0089	0.043	PDK3
ENSG00000006638.9	-12.14	-12.9	1.09	1.99	0.0057	0.031	TBXA2R	ENSG00000278518.1	-14.69	-13.68	-1.46	-0.26	0.0095	0.044	RP11-108K14.12
ENSG00000273261.1	-12.9	-13.78	1.26	0.87	0.0059	0.032	RP11-531F16.4	ENSG00000273238.1	-13.29	-12.43	-1.24	1.54	0.0093	0.044	RP11-1263C18.1
ENSG00000260260.1	-11.88	-12.68	1.15	2.34	0.0058	0.032	SNHG19	ENSG00000258768.2	-12.74	-11.93	-1.17	2.27	0.0093	0.044	CTD-2292M16.8
ENSG00000253549.3	-13.33	-14.43	1.58	0.19	0.0059	0.032	RP11-317J10.2	ENSG00000163075.10	-12.41	-11.67	-1.07	2.67	0.0095	0.044	CFAP221
ENSG00000242950.4	-12.12	-12.95	1.2	1.99	0.006	0.032	ERVW-1	ENSG00000152595.14	-12.8	-11.65	-1.66	2.53	0.0093	0.044	MEPE
ENSG00000233750.3	-11.84	-12.59	1.09	2.43	0.0059	0.032	CICP27	ENSG00000145911.5	-12.14	-11.45	-1	3.01	0.0092	0.044	N4BP3
ENSG00000171940.11	-11.08	-11.79	1.02	3.53	0.0058	0.032	ZNF217	ENSG00000075035.7	-11.12	-10.37	-1.08	4.54	0.0095	0.044	WSCD2
ENSG00000170891.8	-12.35	-13.4	1.51	1.58	0.0058	0.032	CYTL1	ENSG00000267125.2	-13.88	-13	-1.27	0.72	0.0097	0.045	CTB-31O20.6
ENSG00000150048.8	-12.49	-13.55	1.52	1.37	0.0058	0.032	CLEC1A	ENSG00000254402.4	-12.7	-11.96	-1.07	2.26	0.0098	0.045	LRRC24
ENSG00000140682.16	-12.36	-13.27	1.31	1.62	0.0059	0.032	TGFB1I1	ENSG00000231437.3	-12.67	-11.97	-1.01	2.26	0.0097	0.045	RP11-88H9.2
ENSG00000111644.5	-13.36	-14.44	1.56	0.17	0.0058	0.032	ACRBP	ENSG00000228824.4	-14.12	-13.15	-1.4	0.49	0.0098	0.045	MIR4500HG
ENSG00000059378.10	-11.55	-12.26	1.02	2.86	0.006	0.032	PARP12	ENSG00000196136.14	-10.69	-9.34	-1.94	5.79	0.0098	0.045	SERPINA3
ENSG00000003400.12	-11.58	-12.36	1.13	2.79	0.0058	0.032	CASP10	ENSG00000184363.7	-15.17	-13.92	-1.8	-0.66	0.0097	0.045	PKP3
ENSGR0000185291.8	-12.46	-13.95	2.15	1.28	0.0062	0.033	IL3RA	ENSG00000172965.12	-13.05	-12.28	-1.1	1.79	0.0099	0.045	MIR4435-1HG
ENSG00000279179.1	-12.89	-13.78	1.29	0.88	0.0061	0.033	RP11-131M11.3	ENSG00000165548.8	-11.16	-10.39	-1.11	4.5	0.0097	0.045	TMEM63C
ENSG00000261460.1	-13.09	-14.11	1.47	0.55	0.006	0.033	RP11-106M3.3	ENSG00000156097.10	-12.35	-11.46	-1.29	2.91	0.0097	0.045	GPR61
ENSG00000260549.1	-11.69	-13.16	2.12	2.39	0.0063	0.033	MT1L	ENSG00000103494.10	-11.34	-10.64	-1.01	4.17	0.0099	0.045	RPGRIP1L
ENSG00000254838.5	-13.1	-14.07	1.4	0.56	0.0063	0.033	GVINP1	ENSG00000004848.6	-11.92	-11.2	-1.04	3.35	0.0098	0.045	ARX
ENSG00000250365.4	-13.78	-14.88	1.59	-0.41	0.0061	0.033	CTD-2213F21.2	ENSG00000170396.7	-12.28	-11.38	-1.3	3.01	0.01	0.047	ZNF804A
ENSG00000244274.5	-7.83	-8.52	1	8.22	0.0061	0.033	DBNDD2	ENSG00000152785.6	-13.94	-12.85	-1.57	0.86	0.01	0.047	BMP3
ENSG00000244055.1	-12.42	-13.39	1.4	1.51	0.0061	0.033	AC007566.10	ENSG00000225774.2	-12.97	-11.63	-1.93	2.51	0.011	0.048	SIRPAP1
ENSG00000235646.1	-10.91	-11.87	1.37	3.66	0.0062	0.033	MTND1P2	ENSG00000188611.12	-12.71	-11.92	-1.14	2.29	0.011	0.048	ASAH2
ENSG00000232022.4	-13.7	-15.06	1.97	-0.38	0.006	0.033	FAAHP1	ENSG00000176383.8	-12.83	-11.99	-1.22	2.17	0.011	0.048	B3GNT4
ENSG00000230189.4	-13.49	-14.51	1.47	0.01	0.0061	0.033	GS1-124K5.2	ENSG00000175229.6	-12.78	-11.97	-1.16	2.21	0.011	0.048	GAL3ST3
ENSG00000229847.6	-8.88	-9.66	1.13	6.67	0.0062	0.033	EMX2OS	ENSG00000170893.3	-14.85	-13.78	-1.55	-0.41	0.011	0.048	TRH
ENSG00000229625.3	-12.87	-13.72	1.22	0.92	0.0063	0.033	RP11-44N12.2	ENSG00000125848.9	-11.26	-10.49	-1.11	4.35	0.011	0.048	FLRT3
ENSG00000225792.1	-12.75	-14.08	1.92	0.93	0.0063	0.033	AC004540.4	ENSG00000106536.17	-12.17	-11.45	-1.03	2.99	0.011	0.048	POU6F2
ENSG00000223797.3	-12.18	-12.94	1.09	1.94	0.006	0.033	ENTPD3-AS1	ENSG00000104369.4	-11.21	-10.52	-1	4.35	0.011	0.048	JPH1
ENSG00000180525.10	-13.85	-14.92	1.54	-0.49	0.0061	0.033	PRR26	ENSG00000233487.6	-14.61	-13.15	-2.11	0.33	0.011	0.049	AC011322.1
ENSG00000178115.11	-13.83	-14.91	1.55	-0.48	0.0063	0.033	GOLGA8Q	ENSG00000231632.1	-13.07	-12.21	-1.23	1.85	0.011	0.049	RP11-82L18.4
ENSG00000175556.14	-12.3	-13.39	1.57	1.63	0.0061	0.033	LONRF3	ENSG00000178394.4	-13.85	-12.65	-1.73	1.1	0.011	0.049	HTR1A
ENSG00000151702.14	-10.58	-11.38	1.15	4.2	0.0062	0.033	FLI1	ENSG00000177144.6	-14.38	-13.34	-1.49	0.19	0.011	0.049	NUDT4P1
ENSG00000143995.17	-10.8	-11.52	1.04	3.93	0.0063	0.033	MEIS1	ENSG00000173826.12	-14.39	-13.45	-1.36	0.08	0.011	0.049	KCNH6
ENSG00000137693.11	-9.13	-9.96	1.2	6.29	0.0062	0.033	YAP1	ENSG00000148408.10	-10.44	-9.68	-1.1	5.51	0.011	0.049	CACNA1B
ENSG00000115165.7	-12.84	-13.83	1.42	0.92	0.0061	0.033	CYTIP	ENSG00000071539.11	-13.5	-12.71	-1.14	1.17	0.011	0.049	TRIP13
ENSG00000112343.9	-11.75	-12.55	1.16	2.53	0.006	0.033	TRIM38
ENSG00000110900.12	-11.22	-12.08	1.24	3.27	0.0061	0.033	TSPAN11
ENSG00000110324.7	-11.2	-12.12	1.32	3.27	0.0062	0.033	IL10RA
ENSG00000082126.15	-13	-13.92	1.33	0.72	0.0062	0.033	MPP4
ENSG00000019549.6	-12.81	-13.78	1.4	0.96	0.0061	0.033	SNAI2
ENSG00000272512.1	-12.82	-14.11	1.86	0.83	0.0064	0.034	RP11-54O7.17
ENSG00000271730.1	-13.44	-14.41	1.41	0.1	0.0065	0.034	RP11-787I22.3
ENSG00000269814.1	-13.54	-14.56	1.47	-0.06	0.0066	0.034	CTC-273B12.10
ENSG00000255176.1	-12.98	-14.04	1.54	0.69	0.0065	0.034	AP002954.3
ENSG00000242588.4	-11.65	-12.43	1.13	2.68	0.0066	0.034	RP11-274B21.1
ENSG00000203706.6	-12.71	-13.62	1.32	1.13	0.0065	0.034	SERTAD4-AS1
ENSG00000184144.7	-7.64	-8.39	1.07	8.47	0.0065	0.034	CNTN2
ENSG00000173253.12	-12.26	-13.21	1.37	1.74	0.0065	0.034	DMRT2
ENSG00000172243.15	-11.56	-12.32	1.09	2.82	0.0065	0.034	CLEC7A
ENSG00000163239.10	-13.02	-14.07	1.51	0.64	0.0066	0.034	TDRD10
ENSG00000137860.9	-13.59	-14.68	1.58	-0.16	0.0066	0.034	SLC28A2
ENSG00000133247.11	-11.28	-12.05	1.11	3.22	0.0065	0.034	SUV420H2
ENSG00000111602.9	-11.26	-11.98	1.03	3.26	0.0064	0.034	TIMELESS
ENSG00000049089.11	-9.72	-10.45	1.05	5.48	0.0064	0.034	COL9A2
ENSG00000039068.16	-12.2	-12.96	1.1	1.9	0.0066	0.034	CDH1
ENSG00000276997.2	-12.66	-13.5	1.21	1.22	0.0068	0.035	RP11-378J18.9
ENSG00000270605.1	-12.78	-13.88	1.6	0.95	0.0067	0.035	RP5-1092A3.4
ENSG00000247982.4	-12.38	-13.42	1.5	1.54	0.0066	0.035	LINC00926
ENSG00000240731.1	-13.3	-14.2	1.29	0.31	0.0068	0.035	RP5-890O3.9
ENSG00000226789.1	-13.6	-14.58	1.41	-0.13	0.0066	0.035	AC110926.4
ENSG00000198682.10	-10.52	-11.35	1.2	4.29	0.0067	0.035	PAPSS2
ENSG00000186446.9	-11.81	-12.58	1.11	2.46	0.0068	0.035	ZNF501
ENSG00000171815.5	-13.23	-14.21	1.41	0.38	0.0068	0.035	PCDHB1
ENSG00000155850.7	-9.68	-10.71	1.49	5.41	0.0067	0.035	SLC26A2
ENSG00000135917.11	-11.23	-12.24	1.46	3.19	0.0067	0.035	SLC19A3
ENSG00000081041.8	-12.41	-13.53	1.61	1.46	0.0066	0.035	CXCL2
ENSG00000023445.11	-10.9	-11.67	1.11	3.76	0.0067	0.035	BIRC3
ENSG00000271875.1	-12.66	-13.64	1.42	1.16	0.0069	0.036	RP11-430N14.4
ENSG00000264772.3	-11.64	-12.4	1.09	2.7	0.0071	0.036	SNORA67
ENSG00000264272.1	-12.66	-15.7	4.38	0.76	0.0069	0.036	CTD-2514K5.4
ENSG00000263412.1	-13.27	-14.19	1.33	0.34	0.007	0.036	RP5-890E16.2
ENSG00000260314.2	-11.2	-12.44	1.79	3.15	0.0071	0.036	MRC1
ENSG00000232283.1	-13.45	-14.64	1.71	-0.01	0.007	0.036	RP11-240L7.4
ENSG00000228798.1	-13.33	-14.38	1.52	0.22	0.0071	0.036	AP000473.5
ENSG00000213358.3	-11.53	-12.96	2.06	2.62	0.0071	0.036	AC092933.4
ENSG00000187134.10	-10.64	-11.43	1.14	4.12	0.0071	0.036	AKR1C1
ENSG00000185761.8	-13.12	-14.01	1.27	0.56	0.007	0.036	ADAMTSL5
ENSG00000169246.14	-10.58	-11.29	1.02	4.25	0.0071	0.036	NPIPB3
ENSG00000134070.4	-11.25	-11.95	1.01	3.29	0.0071	0.036	IRAK2
ENSG00000132297.9	-11.76	-12.52	1.1	2.53	0.0071	0.036	HHLA1
ENSG00000112312.7	-10.66	-11.41	1.08	4.11	0.0071	0.036	GMNN
ENSG00000271344.1	-11.97	-12.9	1.34	2.16	0.0072	0.037	RP11-274B21.9
ENSG00000267107.4	-11.65	-12.72	1.55	2.57	0.0074	0.037	PCAT19
ENSG00000263424.1	-13.48	-14.79	1.89	-0.07	0.0074	0.037	CTD-2541J13.2
ENSG00000258162.2	-13.66	-14.63	1.4	-0.21	0.0074	0.037	RP11-315E17.1
ENSG00000197083.9	-12.18	-13.06	1.28	1.89	0.0072	0.037	ZNF300P1
ENSG00000196139.9	-10.65	-11.54	1.27	4.07	0.0074	0.037	AKR1C3
ENSG00000177234.7	-12.13	-13.14	1.46	1.9	0.0072	0.037	C10orf85
ENSG00000132793.9	-11.39	-12.23	1.21	3.02	0.0073	0.037	LPIN3
ENSG00000107331.14	-7.09	-7.86	1.1	9.25	0.0073	0.037	ABCA2
ENSG00000276334.1	-12.49	-13.25	1.1	1.5	0.0077	0.038	AL133243.1
ENSG00000267939.1	-13.06	-13.9	1.22	0.67	0.0075	0.038	CTD-2325M2.1
ENSG00000261710.1	-12.13	-13.04	1.32	1.94	0.0074	0.038	RP11-953B20.1
ENSG00000236790.3	-12.55	-13.63	1.55	1.28	0.0077	0.038	LINC00299
ENSG00000226259.8	-11.73	-12.79	1.53	2.46	0.0076	0.038	GTF2H2B
ENSG00000226125.1	-13.66	-14.65	1.43	-0.21	0.0075	0.038	AC098823.3
ENSG00000225492.4	-13.57	-14.7	1.62	-0.15	0.0077	0.038	GBP1P1
ENSG00000197614.8	-13.2	-14.09	1.28	0.46	0.0075	0.038	MFAP5
ENSG00000197536.8	-11.83	-12.55	1.03	2.45	0.0077	0.038	C5orf56
ENSG00000187193.8	-9.62	-10.35	1.06	5.63	0.0076	0.038	MT1X
ENSG00000164294.11	-13.07	-14.5	2.06	0.47	0.0076	0.038	GPX8
ENSG00000131400.5	-13.21	-14.11	1.31	0.43	0.0076	0.038	NAPSA
ENSG00000119121.19	-11.27	-12.22	1.36	3.15	0.0076	0.038	TRPM6
ENSG00000105877.15	-13.05	-14.29	1.78	0.53	0.0075	0.038	DNAH11
ENSG00000276259.1	-12.22	-12.97	1.08	1.88	0.0078	0.039	RP11-481J2.4
ENSG00000225177.3	-12.25	-13.01	1.11	1.84	0.0079	0.039	FLJ46906
ENSG00000213139.5	-12.17	-12.92	1.09	1.96	0.0079	0.039	CRYGS
ENSG00000180537.10	-9.86	-10.65	1.15	5.25	0.0079	0.039	RNF182
ENSG00000171657.5	-13.14	-13.99	1.23	0.55	0.0079	0.039	GPR82
ENSG00000150782.9	-11.44	-12.24	1.17	2.98	0.0078	0.039	IL18
ENSG00000147168.10	-12.84	-13.94	1.59	0.87	0.0077	0.039	IL2RG
ENSG00000143819.10	-8.92	-9.61	1.01	6.65	0.0079	0.039	EPHX1
ENSG00000087303.14	-12.63	-13.58	1.36	1.22	0.0078	0.039	NID2
ENSG00000074047.18	-12.21	-13.17	1.38	1.82	0.0079	0.039	GLI2
ENSG00000228058.1	-12.16	-12.88	1.03	1.98	0.0083	0.04	RP11-552D4.1
ENSG00000185955.4	-12.3	-13.47	1.68	1.61	0.008	0.04	C7orf61
ENSG00000173281.4	-11.29	-12.14	1.23	3.17	0.0081	0.04	PPP1R3B
ENSG00000147883.10	-11.86	-12.56	1.02	2.42	0.0082	0.04	CDKN2B
ENSG00000145386.7	-11.22	-12.19	1.39	3.22	0.0082	0.04	CCNA2
ENSG00000142798.14	-10.96	-11.75	1.14	3.66	0.0083	0.04	HSPG2
ENSG00000132256.16	-11.54	-12.48	1.36	2.77	0.0081	0.04	TRIM5
ENSG00000120279.6	-11.3	-12.14	1.22	3.16	0.0082	0.04	MYCT1
ENSG00000115112.7	-12.83	-13.82	1.43	0.93	0.0081	0.04	TFCP2L1
ENSG00000016402.10	-11.79	-12.52	1.05	2.51	0.008	0.04	IL20RA
ENSG00000272143.1	-12.47	-13.26	1.14	1.51	0.0085	0.041	FGF14-AS2
ENSG00000259250.1	-13.77	-14.76	1.43	-0.35	0.0085	0.041	RP11-50C13.1
ENSG00000203402.2	-12.47	-13.22	1.09	1.53	0.0084	0.041	RP11-571E6.3
ENSG00000182873.5	-12.39	-13.16	1.1	1.63	0.0086	0.041	RP11-181G12.2
ENSG00000178605.10	-10.53	-11.61	1.56	4.17	0.0085	0.041	GTPBP6
ENSG00000177374.10	-11.33	-12.08	1.08	3.15	0.0086	0.041	HIC1
ENSG00000172687.11	-11.12	-11.86	1.06	3.46	0.0084	0.041	ZNF738
ENSG00000142405.19	-12.45	-13.21	1.1	1.55	0.0084	0.041	NLRP12
ENSG00000106809.8	-10.6	-12.29	2.44	3.89	0.0083	0.041	OGN
ENSG00000280063.1	-13.44	-14.37	1.34	0.11	0.0089	0.042	RP11-295D4.3
ENSG00000270344.2	-12.21	-12.98	1.11	1.89	0.0089	0.042	RP11-734K2.4
ENSG00000265287.2	-12.27	-13.1	1.19	1.78	0.0089	0.042	RP11-192H23.6
ENSG00000261177.1	-13.7	-14.68	1.41	-0.27	0.0086	0.042	RP11-805I24.1
ENSG00000259379.1	-12.72	-13.9	1.7	1.01	0.0088	0.042	RP11-925D8.5
ENSG00000231760.3	-13.09	-13.95	1.25	0.62	0.0088	0.042	RP11-350J20.5
ENSG00000228624.5	-12.31	-13.11	1.16	1.74	0.0087	0.042	RP3-399L15.3
ENSG00000211592.4	-13.93	-15.41	2.13	-0.72	0.0088	0.042	IGKC
ENSG00000163817.13	-11.3	-12.54	1.79	3.01	0.0088	0.042	SLC6A20
ENSG00000137962.10	-9.57	-10.27	1.01	5.71	0.0086	0.042	ARHGAP29
ENSG00000137507.9	-10.08	-10.92	1.21	4.91	0.0089	0.042	LRRC32
ENSG00000134242.13	-13.54	-14.56	1.46	-0.07	0.0088	0.042	PTPN22
ENSG00000127507.15	-11.91	-12.87	1.39	2.24	0.0088	0.042	EMR2
ENSG00000111087.7	-12.64	-13.54	1.3	1.23	0.0088	0.042	GLI1
ENSG00000103196.9	-10.81	-11.74	1.34	3.82	0.0086	0.042	CRISPLD2
ENSG00000280134.1	-13.5	-14.49	1.43	0.01	0.0091	0.043	RP11-113E21.3
ENSG00000280010.1	-13.29	-14.39	1.58	0.24	0.0092	0.043	AP001350.4
ENSG00000272916.3	-12.46	-13.39	1.34	1.47	0.009	0.043	RP11-574K11.31
ENSG00000255090.3	-13.06	-13.99	1.35	0.63	0.0089	0.043	RP11-820L6.1
ENSG00000250198.1	-12.71	-13.6	1.27	1.13	0.009	0.043	RP11-143A12.3
ENSG00000198868.3	-5.73	-6.58	1.22	11.18	0.0089	0.043	MIR4461
ENSG00000186204.12	-12.62	-13.61	1.42	1.22	0.009	0.043	CYP4F12
ENSG00000173894.8	-12.99	-13.88	1.27	0.74	0.0092	0.043	CBX2
ENSG00000171346.11	-13.52	-14.48	1.4	-0.01	0.0092	0.043	KRT15
ENSG00000157570.9	-11.96	-12.8	1.21	2.21	0.0091	0.043	TSPAN18
ENSG00000141519.12	-11.6	-12.32	1.04	2.78	0.0091	0.043	CCDC40
ENSG00000268001.1	-12.66	-13.53	1.25	1.21	0.0094	0.044	CTC-241F20.3
ENSG00000248503.2	-12.79	-13.6	1.17	1.06	0.0093	0.044	RP5-1000K24.2
ENSG00000237588.2	-12.7	-13.51	1.18	1.18	0.0093	0.044	RP11-66D17.3
ENSG00000236197.2	-13.29	-14.27	1.42	0.3	0.0093	0.044	AC002429.5
ENSG00000196993.6	-11.91	-12.69	1.14	2.31	0.0095	0.044	NPIPB9
ENSG00000181544.11	-13.3	-14.24	1.36	0.29	0.0095	0.044	FANCB
ENSG00000126785.10	-10.46	-11.29	1.19	4.37	0.0093	0.044	RHOJ
ENSG00000115414.16	-8.77	-9.52	1.08	6.84	0.0093	0.044	FN1
ENSG00000106034.15	-11.66	-12.49	1.2	2.65	0.0093	0.044	CPED1
ENSG00000272338.2	-12.99	-13.9	1.3	0.73	0.0098	0.045	RP11-722E23.2
ENSG00000238142.1	-12.91	-13.76	1.23	0.87	0.0097	0.045	RP11-108M9.4
ENSG00000232196.3	-11.62	-12.5	1.27	2.68	0.0098	0.045	MTRNR2L4
ENSG00000203797.7	-11.99	-12.7	1.01	2.23	0.0097	0.045	DDO
ENSG00000197284.4	-13.85	-15.21	1.97	-0.58	0.0096	0.045	RP11-589F5.3
ENSG00000165071.12	-13.61	-14.68	1.54	-0.18	0.0099	0.045	TMEM71
ENSG00000163362.8	-12.42	-13.17	1.08	1.6	0.0097	0.045	C1orf106
ENSG00000149201.7	-13.41	-14.37	1.38	0.14	0.0099	0.045	CCDC81
ENSG00000128645.12	-13.07	-14.22	1.66	0.53	0.0099	0.045	HOXD1
ENSG00000111432.4	-13.6	-14.69	1.58	-0.17	0.0099	0.045	FZD10
ENSG00000102287.14	-11.38	-12.37	1.42	2.98	0.0099	0.045	GABRE
ENSG00000271480.1	-9.35	-10.13	1.13	5.99	0.01	0.046	RP11-475J5.10
ENSG00000258555.3	-11.55	-12.38	1.21	2.81	0.0099	0.046	SPECC1L-ADORA2A
ENSG00000232748.3	-13.06	-13.95	1.29	0.65	0.01	0.046	RP11-196G11.6
ENSG00000225032.3	-12.88	-13.69	1.18	0.93	0.01	0.046	RP11-228B15.4
ENSG00000182118.5	-11.23	-12	1.11	3.29	0.01	0.046	FAM89A
ENSG00000174236.3	-13.24	-14.21	1.39	0.37	0.0099	0.046	REP15
ENSG00000171517.5	-11.73	-12.42	1	2.61	0.0099	0.046	LPAR3
ENSG00000137857.15	-11.91	-12.6	1	2.35	0.01	0.046	DUOX1
ENSG00000090924.12	-11.6	-12.46	1.24	2.72	0.01	0.046	PLEKHG2
ENSG00000273353.1	-12.76	-14.24	2.14	0.86	0.01	0.047	CTA-268H5.12
ENSG00000259820.1	-12.02	-12.8	1.14	2.16	0.01	0.047	AC083843.1
ENSG00000236692.1	-12.52	-13.44	1.33	1.39	0.01	0.047	RP11-1217F2.9
ENSG00000225630.1	-3.85	-4.61	1.09	13.93	0.01	0.047	MTND2P28
ENSG00000147174.9	-11.91	-12.64	1.05	2.33	0.01	0.047	ACRC
ENSG00000145703.13	-12.67	-13.64	1.4	1.17	0.01	0.047	IQGAP2
ENSG00000131196.15	-11.64	-12.39	1.08	2.71	0.01	0.047	NFATC1
ENSG00000088827.10	-12.65	-13.62	1.4	1.19	0.01	0.047	SIGLEC1
ENSG00000279432.1	-13.3	-14.18	1.26	0.32	0.011	0.048	RP11-135N5.3
ENSG00000272294.1	-13.05	-13.9	1.23	0.68	0.011	0.048	RP3-326L13.3
ENSG00000271721.1	-12.39	-13.16	1.12	1.63	0.011	0.048	RP11-337C18.9
ENSG00000181481.11	-11.67	-12.41	1.06	2.68	0.011	0.048	RNF135
ENSG00000166682.8	-10.79	-11.9	1.61	3.79	0.011	0.048	TMPRSS5
ENSG00000164136.14	-12.72	-13.54	1.19	1.15	0.011	0.048	IL15
ENSG00000140279.10	-13.14	-13.98	1.21	0.55	0.011	0.048	DUOX2
ENSG00000137936.14	-10.45	-11.18	1.05	4.43	0.011	0.048	BCAR3
ENSG00000132357.11	-11.98	-12.87	1.29	2.17	0.011	0.048	CARD6
ENSG00000071967.9	-8.88	-9.64	1.1	6.68	0.011	0.048	CYBRD1
ENSG00000279088.1	-11.95	-12.71	1.09	2.26	0.011	0.049	RP11-574K11.24
ENSG00000269928.1	-12.86	-13.66	1.15	0.96	0.011	0.049	RP11-849F2.8
ENSG00000226763.4	-13.3	-14.36	1.54	0.26	0.011	0.049	SRRM5
ENSG00000224975.1	-13.28	-14.18	1.29	0.33	0.011	0.049	INE1
ENSG00000221887.5	-12.54	-13.31	1.12	1.43	0.011	0.049	HMSD
ENSG00000215493.3	-13.22	-14.19	1.4	0.4	0.011	0.049	XXbac-B562F10.11
ENSG00000197815.4	-11.98	-12.7	1.03	2.24	0.011	0.049	RP1-253P7.4
ENSG00000185670.7	-11.87	-12.58	1.03	2.4	0.011	0.049	ZBTB3
ENSG00000151773.10	-12.13	-12.83	1.01	2.04	0.011	0.049	CCDC122
ENSG00000125733.15	-10.87	-11.73	1.25	3.76	0.011	0.049	TRIP10

## Sheet: Table S9
Table S9. GO terms enrichment for differentially expressed genes in human samples. Biological processes overrepresented by up- and down-regulated genes identified in human brain samples. GO terms shown are those significantly overrepresented (pvalue < 0.05) by genes showing differential expression between AD subjects and controls. Categories are sorted by p-value.
UP-regulated							DOWN-regulated
GOBPID	Pvalue	OddsRatio	ExpCount	Count	Size	Term	GOBPID	Pvalue	OddsRatio	ExpCount	Count	Size	Term
GO:0072359	3e-15	2.65	45.13	102	723	circulatory system development	GO:0007268	5e-62	6.65	36.93	161	566	synaptic transmission
GO:0009888	2e-14	2.19	77.66	146	1264	tissue development	GO:0044700	4e-42	6.06	28.29	116	470	single organism signaling
GO:0032501	2e-13	1.65	360.01	466	5768	multicellular organismal process	GO:0007154	1e-39	5.36	32.8	122	545	cell communication
GO:0001944	2e-12	2.66	34.39	79	551	vasculature development	GO:0030182	3e-17	2.38	73.41	148	1092	neuron differentiation
GO:0051716	1e-10	1.55	338.67	430	5426	cellular response to stimulus	GO:0048167	6e-17	7.47	7.06	36	105	regulation of synaptic plasticity
GO:2000026	3e-10	1.93	77.64	133	1244	regulation of multicellular organismal development	GO:0051179	8e-16	1.72	307.54	423	4575	localization
GO:0042221	3e-10	1.62	193.43	271	3099	response to chemical	GO:0097480	1e-15	9.72	4.64	28	69	establishment of synaptic vesicle localization
GO:0002009	4e-10	2.76	24.15	58	387	morphogenesis of an epithelium	GO:0034220	2e-15	2.89	36.5	89	543	ion transmembrane transport
GO:0048514	3e-09	2.74	22.16	53	355	blood vessel morphogenesis	GO:0022008	4e-15	2.18	84.16	157	1252	neurogenesis
GO:0022610	3e-09	1.97	62.54	110	1002	biological adhesion	GO:0046903	7e-15	2.71	41.15	95	624	secretion
GO:0007507	5e-09	2.57	25.15	57	403	heart development	GO:0050877	3e-13	2.5	44.89	97	677	neurological system process
GO:0051093	5e-09	2.23	38.2	76	612	negative regulation of developmental process	GO:0031175	5e-13	2.76	33.44	79	510	neuron projection development
GO:0023056	6e-09	1.93	64.23	111	1029	positive regulation of signaling	GO:0048858	1e-12	2.38	49.34	102	734	cell projection morphogenesis
GO:0035239	8e-09	2.82	19.1	47	306	tube morphogenesis	GO:0017157	1e-12	6.75	5.85	28	87	regulation of exocytosis
GO:0007166	2e-08	1.59	153.66	217	2498	cell surface receptor signaling pathway	GO:0030534	1e-11	4.8	9.07	34	135	adult behavior
GO:0048870	2e-08	1.89	64.16	109	1028	cell motility	GO:0007626	1e-11	4.19	11.56	39	172	locomotory behavior
GO:0010647	3e-08	1.88	64.48	109	1033	positive regulation of cell communication	GO:0043269	2e-11	3.05	22.38	58	333	regulation of ion transport
GO:0048584	3e-08	1.75	87.01	137	1394	positive regulation of response to stimulus	GO:0014047	2e-11	15.03	2.08	16	31	glutamate secretion
GO:0048646	5e-08	1.93	55.18	96	884	anatomical structure formation involved in morphogenesis	GO:0007186	2e-11	2.43	40.59	86	613	G-protein coupled receptor signaling pathway
GO:0030198	8e-08	2.93	14.85	38	242	extracellular matrix organization	GO:0007215	4e-11	8.25	3.83	21	57	glutamate receptor signaling pathway
GO:0071294	9e-08	30.3	0.75	8	12	cellular response to zinc ion	GO:0042391	5e-11	3.11	20.03	53	298	regulation of membrane potential
GO:0009611	1e-07	1.79	71.59	116	1147	response to wounding	GO:0000904	7e-11	2.22	50.08	98	745	cell morphogenesis involved in differentiation
GO:0001655	1e-07	2.72	17.54	42	281	urogenital system development	GO:0009914	1e-10	3.27	17.01	47	253	hormone transport
GO:0042063	1e-07	3.31	10.92	31	175	gliogenesis	GO:0001662	2e-10	16.41	1.75	14	26	behavioral fear response
GO:0034330	2e-07	2.96	13.54	35	217	cell junction organization	GO:0006811	2e-10	2.58	30.2	68	483	ion transport
GO:0032502	3e-07	1.52	183.68	243	3208	developmental process	GO:0007269	4e-10	6.6	4.63	22	70	neurotransmitter secretion
GO:0051270	6e-07	2.07	34.64	65	555	regulation of cellular component movement	GO:0006810	6e-10	1.85	93.43	151	1541	transport
GO:0007229	7e-07	4.73	4.74	18	76	integrin-mediated signaling pathway	GO:0046883	1e-09	3.4	13.98	40	208	regulation of hormone secretion
GO:0009790	8e-07	1.79	60.04	98	962	embryo development	GO:0007610	1e-09	2.95	19.28	49	300	behavior
GO:0007275	1e-06	1.54	138.79	190	2424	multicellular organismal development	GO:0007612	2e-09	8.66	2.99	17	45	learning
GO:0048468	1e-06	1.68	77.55	119	1282	cell development	GO:0032409	2e-09	4.38	8.27	29	123	regulation of transporter activity
GO:0001503	1e-06	2.48	18.47	41	296	ossification	GO:0048169	2e-09	14.05	1.75	13	26	regulation of long-term neuronal synaptic plasticity
GO:0022617	1e-06	3.59	7.55	23	121	extracellular matrix disassembly	GO:0033555	3e-09	6.42	4.3	20	64	multicellular organismal response to stress
GO:0030155	2e-06	2.44	18.72	41	300	regulation of cell adhesion	GO:0007270	4e-09	8.77	2.79	16	42	neuron-neuron synaptic transmission
GO:0042476	2e-06	3.66	7.12	22	114	odontogenesis	GO:0016079	4e-09	13.11	1.81	13	27	synaptic vesicle exocytosis
GO:0045665	2e-06	5.76	3.18	14	51	negative regulation of neuron differentiation	GO:0002791	5e-09	3.53	11.83	35	176	regulation of peptide secretion
GO:0007517	2e-06	2.35	20.78	44	333	muscle organ development	GO:0051648	5e-09	3.9	9.68	31	144	vesicle localization
GO:2000736	2e-06	4.36	5.06	18	81	regulation of stem cell differentiation	GO:0007411	9e-09	2.55	24.94	56	371	axon guidance
GO:0044700	2e-06	1.43	229.91	289	3896	single organism signaling	GO:0050796	2e-08	3.61	10.62	32	158	regulation of insulin secretion
GO:0032835	2e-06	5.6	3.25	14	52	glomerulus development	GO:0051656	2e-08	3.21	13.51	37	201	establishment of organelle localization
GO:0010718	3e-06	8.92	1.69	10	27	positive regulation of epithelial to mesenchymal transition	GO:0071705	2e-08	2.14	40.74	78	606	nitrogen compound transport
GO:0045595	3e-06	1.7	67.44	105	1096	regulation of cell differentiation	GO:0070838	2e-08	2.75	19.16	46	285	divalent metal ion transport
GO:0022603	3e-06	1.89	42.19	73	676	regulation of anatomical structure morphogenesis	GO:0060079	3e-08	8.11	2.76	15	41	regulation of excitatory postsynaptic membrane potential
GO:0009966	3e-06	1.66	75.79	115	1265	regulation of signal transduction	GO:0032412	4e-08	4.26	7.26	25	108	regulation of ion transmembrane transporter activity
GO:0009887	3e-06	1.88	42.3	73	689	organ morphogenesis	GO:0045956	4e-08	25.2	0.94	9	14	positive regulation of calcium ion-dependent exocytosis
GO:0071310	3e-06	1.57	100.93	145	1617	cellular response to organic substance	GO:0032501	7e-08	1.42	387.74	467	5768	multicellular organismal process
GO:0030855	3e-06	2.03	31.89	59	511	epithelial cell differentiation	GO:0023061	8e-08	2.9	15.46	39	238	signal release
GO:0030111	4e-06	2.79	12.17	30	195	regulation of Wnt signaling pathway	GO:0048878	8e-08	1.96	50.35	89	749	chemical homeostasis
GO:0040012	4e-06	1.99	33.58	61	538	regulation of locomotion	GO:0030072	9e-08	3.03	13.78	36	205	peptide hormone secretion
GO:0010038	4e-06	2.55	15.35	35	246	response to metal ion	GO:0010975	1e-07	2.76	17.01	41	253	regulation of neuron projection development
GO:0040007	4e-06	1.78	51.24	84	821	growth	GO:0007631	1e-07	4.44	6.18	22	92	feeding behavior
GO:0009968	4e-06	1.79	50.49	83	809	negative regulation of signal transduction	GO:0006875	1e-07	2.37	25.61	54	381	cellular metal ion homeostasis
GO:0032963	5e-06	3.52	6.99	21	112	collagen metabolic process	GO:0015833	2e-07	2.86	15.26	38	227	peptide transport
GO:0044236	5e-06	3.29	8.11	23	130	multicellular organismal metabolic process	GO:0006813	2e-07	3.51	9.48	28	141	potassium ion transport
GO:0014706	6e-06	2.34	18.91	40	303	striated muscle tissue development	GO:0051649	2e-07	1.57	135.92	192	2022	establishment of localization in cell
GO:1902533	6e-06	1.87	40.76	70	653	positive regulation of intracellular signal transduction	GO:0007165	2e-07	1.42	299.47	372	4455	signal transduction
GO:0002376	6e-06	1.49	129.08	176	2068	immune system process	GO:0006873	3e-07	2.24	28.3	57	421	cellular ion homeostasis
GO:0003382	6e-06	6.07	2.62	12	42	epithelial cell morphogenesis	GO:0007214	3e-07	12.73	1.41	10	21	gamma-aminobutyric acid signaling pathway
GO:0007154	6e-06	1.4	234.75	291	3967	cell communication	GO:0007399	4e-07	2.76	15.23	37	253	nervous system development
GO:0030334	8e-06	2.03	29.09	54	466	regulation of cell migration	GO:0007156	5e-07	3.41	9.34	27	139	homophilic cell adhesion
GO:0071276	8e-06	15.13	0.87	7	14	cellular response to cadmium ion	GO:0055080	6e-07	2.12	31.8	61	473	cation homeostasis
GO:0000902	9e-06	1.67	64.35	99	1031	cell morphogenesis	GO:0007409	7e-07	3.23	10.09	28	155	axonogenesis
GO:0060070	9e-06	2.71	12.05	29	193	canonical Wnt signaling pathway	GO:0019725	8e-07	2.01	37.85	69	563	cellular homeostasis
GO:0048709	1e-05	4.47	4.12	15	66	oligodendrocyte differentiation	GO:0016192	9e-07	1.73	68.23	108	1015	vesicle-mediated transport
GO:0007423	1e-05	2.02	28.65	53	459	sensory organ development	GO:0035249	1e-06	5.7	3.5	15	52	synaptic transmission, glutamatergic
GO:0001501	1e-05	2.08	25.78	49	413	skeletal system development	GO:0044699	1e-06	1.68	355.76	402	6937	single-organism process
GO:0048771	1e-05	3.11	8.49	23	136	tissue remodeling	GO:0032989	1e-06	1.69	73.61	114	1095	cellular component morphogenesis
GO:0001763	1e-05	2.63	12.8	30	205	morphogenesis of a branching structure	GO:0007210	2e-06	24.45	0.74	7	11	serotonin receptor signaling pathway
GO:0048864	1e-05	2.68	12.17	29	195	stem cell development	GO:0019233	2e-06	4.29	5.18	18	77	sensory perception of pain
GO:0050789	1e-05	1.36	485.3	545	8023	regulation of biological process	GO:0034762	4e-06	2.98	10.42	27	155	regulation of transmembrane transport
GO:0035556	1e-05	1.57	85.09	123	1410	intracellular signal transduction	GO:0050806	4e-06	4.9	3.9	15	58	positive regulation of synaptic transmission
GO:0010720	1e-05	2.7	11.67	28	187	positive regulation of cell development	GO:0019932	5e-06	2.83	11.7	29	174	second-messenger-mediated signaling
GO:0051094	1e-05	1.75	48.93	79	784	positive regulation of developmental process	GO:0007613	5e-06	5.22	3.47	14	52	memory
GO:0001822	2e-05	2.95	9.26	24	150	kidney development	GO:0007616	5e-06	8.24	1.81	10	27	long-term memory
GO:0060485	2e-05	3.03	8.68	23	139	mesenchyme development	GO:0007417	6e-06	1.76	51.76	84	770	central nervous system development
GO:0042733	2e-05	4.94	3.31	13	53	embryonic digit morphogenesis	GO:0050808	6e-06	4.18	4.98	17	75	synapse organization
GO:0045165	2e-05	2.43	15.04	33	241	cell fate commitment	GO:0008306	7e-06	4.68	4.03	15	60	associative learning
GO:0042552	2e-05	3.61	5.87	18	94	myelination	GO:0050905	8e-06	3.56	6.65	20	99	neuromuscular process
GO:0009719	2e-05	1.59	77.02	113	1234	response to endogenous stimulus	GO:0007416	8e-06	3.9	5.58	18	83	synapse assembly
GO:0009605	2e-05	1.48	114.16	156	1829	response to external stimulus	GO:0051924	9e-06	2.91	10.22	26	152	regulation of calcium ion transport
GO:0007043	2e-05	3.93	4.87	16	78	cell-cell junction assembly	GO:0048813	9e-06	3.84	5.65	18	84	dendrite morphogenesis
GO:0072073	2e-05	4.43	3.87	14	62	kidney epithelium development	GO:0048856	1e-05	1.35	277.29	337	4125	anatomical structure development
GO:0071900	2e-05	2.06	24.34	46	390	regulation of protein serine/threonine kinase activity	GO:0065008	1e-05	1.44	155.18	204	2444	regulation of biological quality
GO:0043009	3e-05	1.85	35.7	61	572	chordate embryonic development	GO:0030001	1e-05	2.64	12.76	30	199	metal ion transport
GO:0007272	3e-05	3.47	6.05	18	97	ensheathment of neurons	GO:0051049	1e-05	1.73	52.52	84	813	regulation of transport
GO:0010628	3e-05	1.59	71.96	106	1153	positive regulation of gene expression	GO:0072503	1e-05	2.25	20.17	41	300	cellular divalent inorganic cation homeostasis
GO:0048754	3e-05	2.75	10.24	25	164	branching morphogenesis of an epithelial tube	GO:0042220	1e-05	6.42	2.35	11	35	response to cocaine
GO:0008285	3e-05	1.85	35.14	60	563	negative regulation of cell proliferation	GO:0051705	1e-05	4.09	4.77	16	71	multi-organism behavior
GO:0007160	3e-05	2.8	9.67	24	155	cell-matrix adhesion	GO:0007611	2e-05	6.91	2.02	10	31	learning or memory
GO:0003002	3e-05	2.17	19.66	39	315	regionalization	GO:0051480	2e-05	2.47	14.45	32	215	cytosolic calcium ion homeostasis
							GO:0007275	2e-05	1.34	285.96	344	4254	multicellular organismal development
							GO:0051960	2e-05	1.88	34.62	60	515	regulation of nervous system development
							GO:0051047	2e-05	2.35	16.54	35	246	positive regulation of secretion
							GO:0046942	2e-05	2.41	15.26	33	227	carboxylic acid transport
							GO:0055074	2e-05	2.18	20.17	40	300	calcium ion homeostasis
							GO:0016082	3e-05	34.86	0.47	5	7	synaptic vesicle priming
							GO:0016188	3e-05	34.86	0.47	5	7	synaptic vesicle maturation
							GO:0048172	3e-05	34.86	0.47	5	7	regulation of short-term neuronal synaptic plasticity
							GO:0007628	3e-05	5.71	2.55	11	38	adult walking behavior
							GO:0007188	3e-05	3.08	7.86	21	117	adenylate cyclase-modulating G-protein coupled receptor signaling pathway
							GO:0014075	3e-05	5.5	2.62	11	39	response to amine

## Sheet: Table S10
	Table S10. Pairwise comparisons to measure the gene expression level differences between AD-like degus and controls.
Table S8. GO terms enrychment for differentially expressed genes in human samples. Biological processes overrepresented by up- and down-regulated genes identified in human brain samples. GO terms shown are those significantly overrepresented (pvalue < 0.05) by genes showing differential expression between AD subjects and controls. Categories are sorted by p-value.
GENE NAME	DESCRIPTION	FDR	GENE NAME	DESCRIPTION	FDR
UP-REGULATED GENES			DOWN-REGULATED GENES
SLC44A3	Solute carrier family 44, member 3	0.00018	MROH7	Maestro heat-like repeat family member 7	0.00059
LOC101576570	Zinc finger protein 431-like	0.0029	APOC1	Apolipoprotein C-1	0.0044
LOC101585957	Cytochrome c oxidase assembly protein	0.0029	C1ORF95	Chromosome unknown open reading frame	0.0044
PAX3	Paired box 3	0.0084	HHIPL1	Hedgehog interacting protein like 1	0.00446
CCDC18	Coiled-coil domain containing 18	0.0084	PLD4	Phospholipase D family, member 4	0.00561
CBX1	Chromobox homolog 1	0.01194	MYH6	Myosin, heavy chain 6, cardiac muscle, alpha	0.00561
IL1RAPL2	Interleukin 1 receptor accesory protein-like 2	0.01852	ADAMTS9	ADAM metallopeptidase with thrombospondin type 1 motif, 9	0.01194
CNPY1	Canopy FGF signaling regulator 1	0.02268	PARVB	Parvin, beta	0.01194
CBX1	Chromobox homolog 1 (NA-homolog)	0.02348	FKBP8	FK506 binding protein 8 (NA-homolog)	0.02481
COX16	Cytochrome c oxidase assembly protein	0.02481	AMZ1	Archaelysin family	0.02481
CACYBP	Calcyclin binding protein	0.0257	CCDC85B	Coiled-coil domain containing 85B	0.03225
LOC101576125	Structural maintenance of chromosomes 2	0.03225	PDE11A	Phosphodiesterase 11A	0.03434
CCDC58	Coiled-coil domain containing 58	0.03229	LOC101577403	60S rirosomal protein L36 pseudogene	0.03463
SYCP2	Synaptonemal complex protein 2	0.03229	LOC101582073	Golgi apparatus membrane protein TVP23 homolog B-like	0.03463
PDZK1	PDZ domain containing 1	0.03463	LRRC55	Leucine rich repeat containing 55	0.03463
LOC101570338	Melanoregulin-like	0.03463	LOC101580129	60S rirosomal protein L36	0.03477
CHMP2B	Charged multivesicular body protein 2B	0.03463	LOCO101565716	Cytochrome c oxidase subunit 8A, mitochondrial	0.03654
ETAA1	Ewing tumor-associated antigen 1	0.03477	CPNE7	Copine VII	0.04109
FGF9	Fibroblast growth factor 9	0.03584	LCT	Lactase	0.04109
CHRNA6	Cholinergic receptor nicotinic, alpha 6	0.03654	WISP1	WNT1 inducible signalling pathway protein 1	0.04573
NRK	Nik related kinase	0.03654	AVP	Arginine vasopressin	0.0463
SMS	Spermine synthase	0.03869	KBTBD11	Kelch repeat and BTB (POZ) domain containing 11	0.04778
AMD1	Adenosylmethionine decarboxylase 1 (NA-homolog)	0.0436	CCDC84	Coiled-coil domain containing 84B	0.04778
CCDC58	Coiled-coil domain containing 58 (NA-homolog)	0.04671	LOC101582521	Cytochrome P450 2D4-like	0.04778
DEK	DEK proto-oncogene	0.04671	LOC101586460	Uncharacterized LOC101586460	0.0494
FRMD7	FERM domain containing 7	0.04778
ITGBL1	Integrin, beta-like 1	0.04778
LOC101576125	Structural maintenance of chromosomes 2 (NA-homolog)	0.04778
EFH8	EF-hand domain family, member 8	0.04906
